# Supplementary material for: 2-Dimethylamino-1-(2-ethoxy-2-oxo­ethyl)-3-methyl-3,4,5,6-tetrahydro­pyrimidin-1-ium tetraphenylborate
Source: Acta Crystallogr Sect E Struct Rep Online. 2012 Jun 2;68(Pt 7):o2002. doi: 10.1107/S1600536812023951 (PMC3393274; doi:10.1107/S1600536812023951)
Supplement: Supplementary file 1 [file e-68-o2002-sup1.cif]

##############################################################################
#                                                                            #
# This CIF contains the data in a paper accepted for publication in          #
# Acta Crystallographica Section E. It conforms to the requirements of       #
# Notes for Authors for Acta Crystallographica Section E, and has been       #
# peer reviewed under the auspices of the IUCr Commission on Journals.       #
#                                                                            #
# Full details of the Crystallographic Information File format               #
# are given in the paper "The Crystallographic Information File (CIF):       #
# a New Standard Archive File for Crystallography" by S. R. Hall, F. H.      #
# Allen and I. D. Brown [Acta Cryst. (1991), A47, 655-685].                  #
#                                                                            #
# The current version of the core CIF dictionary is obtainable from          #
# ftp://ftp.iucr.org/pub/cif_core.dic.                                       #
#                                                                            #
# Software is freely available for graphical display of the structure(s)     #
# in this CIF. For information consult the CIF software page                 #
# http://www.iucr.org/resources/cif/software.                                #
#                                                                            #
# This file may be used for bona fide research purposes within the           #
# scientific community so long as proper attribution is given to the journal # 
# article from which it was obtained.                                        #
#                                                                            #
##############################################################################
data_I
_audit_creation_method     SHELXL97
_chemical_name_systematic
;
2-Dimethylamino-1-(2-ethoxy-2-oxoethyl)-3-methyl-3,4,5,6-
tetrahydropyrimidin-1-ium tetraphenylborate
;
_chemical_name_common     ?
_chemical_formula_moiety     'C11 H22 N3 O2 , C24 H20 B'
_chemical_formula_sum     'C35 H42 B N3 O2'
_chemical_formula_iupac     'C11 H22 N3 O2 +, C24 H20 B - '
_chemical_formula_weight     547.53
_chemical_melting_point     458
_symmetry_cell_setting     monoclinic
_symmetry_space_group_name_H-M     'P 21/c'
_symmetry_space_group_name_Hall     '-P 2ybc'
loop_
    _symmetry_equiv_pos_as_xyz
    'x, y, z'
    '-x, y+1/2, -z+1/2'
    '-x, -y, -z'
    'x, -y-1/2, z-1/2'
_cell_length_a     14.3582(5)
_cell_length_b     10.3377(3)
_cell_length_c     20.6302(9)
_cell_angle_alpha     90.00
_cell_angle_beta     105.6150(10)
_cell_angle_gamma     90.00
_cell_volume     2949.14(19)
_cell_formula_units_Z     4
_cell_measurement_reflns_used     7081
_cell_measurement_theta_min     0.41
_cell_measurement_theta_max     27.48
_cell_measurement_temperature     100(2)
_exptl_crystal_description     polyhedral
_exptl_crystal_colour     colourless
_exptl_crystal_size_max     0.23
_exptl_crystal_size_mid     0.16
_exptl_crystal_size_min     0.13
_exptl_crystal_density_diffrn     1.233
_exptl_crystal_density_meas     ?
_exptl_crystal_density_method     'not measured'
_exptl_crystal_F_000     1176
_exptl_absorpt_coefficient_mu     0.076
_exptl_absorpt_correction_type     none
_exptl_absorpt_process_details     ?
_exptl_absorpt_correction_T_min     ?
_exptl_absorpt_correction_T_max     ?
_exptl_special_details     ?
_diffrn_ambient_temperature     100(2)
_diffrn_radiation_type     MoK\a
_diffrn_radiation_wavelength     0.71073
_diffrn_radiation_source     'sealed tube'
_diffrn_radiation_monochromator     graphite
_diffrn_measurement_device_type     'Bruker--Nonius Kappa CCD'
_diffrn_measurement_method     '\f scans, and \w scans'
_diffrn_detector_area_resol_mean     ?
_diffrn_reflns_number     13034
_diffrn_reflns_av_R_equivalents     0.0353
_diffrn_reflns_av_sigmaI/netI     0.0448
_diffrn_reflns_theta_min     1.47
_diffrn_reflns_theta_max     27.49
_diffrn_reflns_theta_full     27.49
_diffrn_measured_fraction_theta_max     0.997
_diffrn_measured_fraction_theta_full     0.997
_diffrn_reflns_limit_h_min     -18
_diffrn_reflns_limit_h_max     18
_diffrn_reflns_limit_k_min     -13
_diffrn_reflns_limit_k_max     13
_diffrn_reflns_limit_l_min     -26
_diffrn_reflns_limit_l_max     26
_diffrn_standards_number     0
_diffrn_standards_interval_count     0
_diffrn_standards_interval_time     0
_diffrn_standards_decay_%     ?
_refine_special_details
;
Refinement of <i>F</i>^2^ against ALL reflections. The weighted <i>R</i>-factor
<i>wR</i> and goodness of fit <i>S</i> are based on <i>F</i>^2^, conventional
<i>R</i>-factors <i>R</i> are based on <i>F</i>, with <i>F</i> set to zero for
negative <i>F</i>^2^. The threshold expression of <i>F</i>^2^ >
\s(<i>F</i>^2^) is used only for calculating <i>R</i>-factors(gt) <i>etc</i>.
and is not relevant to the choice of reflections for refinement.
<i>R</i>-factors based on <i>F</i>^2^ are statistically about twice as large
as those based on <i>F</i>, and <i>R</i>- factors based on ALL data will be
even larger.
;
_reflns_number_total     6747
_reflns_number_gt     5041
_reflns_threshold_expression     I>2\s(I)
_refine_ls_structure_factor_coef     Fsqd
_refine_ls_matrix_type     full
_refine_ls_R_factor_all     0.0649
_refine_ls_R_factor_gt     0.0403
_refine_ls_wR_factor_gt     0.0881
_refine_ls_wR_factor_ref     0.0970
_refine_ls_goodness_of_fit_ref     1.021
_refine_ls_restrained_S_all     1.021
_refine_ls_number_reflns     6747
_refine_ls_number_parameters     374
_refine_ls_number_restraints     0
_refine_ls_hydrogen_treatment     constr
_refine_ls_weighting_scheme     calc
_refine_ls_weighting_details
         'calc w=1/[\s^2^(Fo^2^)+(0.0412P)^2^+0.9044P] where P=(Fo^2^+2Fc^2^)/3'
_atom_sites_solution_hydrogens     difmap
_atom_sites_solution_primary     direct
_atom_sites_solution_secondary     difmap
_refine_ls_shift/su_max     0.000
_refine_ls_shift/su_mean     0.000
_refine_diff_density_max     0.295
_refine_diff_density_min     -0.212
_refine_ls_extinction_method     none
loop_
    _atom_type_symbol
    _atom_type_description
    _atom_type_scat_dispersion_real
    _atom_type_scat_dispersion_imag
    _atom_type_scat_source
    C C 0.0033 0.0016 'International Tables Vol C Tables 4.2.6.8 and 6.1.1.4'
    N N 0.0061 0.0033 'International Tables Vol C Tables 4.2.6.8 and 6.1.1.4'
    B B 0.0013 0.0007 'International Tables Vol C Tables 4.2.6.8 and 6.1.1.4'
    O O 0.0106 0.0060 'International Tables Vol C Tables 4.2.6.8 and 6.1.1.4'
    H H 0.0000 0.0000 'International Tables Vol C Tables 4.2.6.8 and 6.1.1.4'
_computing_data_collection     'COLLECT (Hooft, 2004)'
_computing_cell_refinement     'HKL Scalepack (Otwinowski & Minor, 1997)'
_computing_data_reduction     'HKL Scalepack (Otwinowski & Minor, 1997)'
_computing_structure_solution     'SHELXS97 (Sheldrick, 2008)'
_computing_structure_refinement     'SHELXL97 (Sheldrick, 2008)'
_computing_molecular_graphics     'DIAMOND (Brandenburg & Putz, 2005)'
_computing_publication_material     'SHELXL97 (Sheldrick, 2008)'
loop_
    _atom_site_type_symbol
    _atom_site_label
    _atom_site_fract_x
    _atom_site_fract_y
    _atom_site_fract_z
    _atom_site_U_iso_or_equiv
    _atom_site_adp_type
    _atom_site_calc_flag
    _atom_site_refinement_flags
    _atom_site_occupancy
    _atom_site_symmetry_multiplicity
    _atom_site_disorder_assembly
    _atom_site_disorder_group
    C C1 0.28958(8) 0.25769(11) 0.34347(6) 0.0115(3) Uani d . 1 1 . .
    N N1 0.27143(7) 0.17051(10) 0.38759(5) 0.0139(2) Uani d . 1 1 . .
    C C2 0.17367(9) 0.12719(13) 0.38452(7) 0.0175(3) Uani d . 1 1 . .
    H H2A 0.1273 0.1724 0.3480 0.026 Uiso calc R 1 1 . .
    H H2B 0.1593 0.1462 0.4273 0.026 Uiso calc R 1 1 . .
    H H2C 0.1687 0.0338 0.3762 0.026 Uiso calc R 1 1 . .
    C C3 0.34770(9) 0.12482(13) 0.44516(7) 0.0173(3) Uani d . 1 1 . .
    H H3A 0.4109 0.1504 0.4397 0.026 Uiso calc R 1 1 . .
    H H3B 0.3446 0.0303 0.4479 0.026 Uiso calc R 1 1 . .
    H H3C 0.3388 0.1631 0.4866 0.026 Uiso calc R 1 1 . .
    N N2 0.34721(7) 0.35845(10) 0.36596(5) 0.0130(2) Uani d . 1 1 . .
    C C4 0.35502(10) 0.41502(13) 0.43243(6) 0.0175(3) Uani d . 1 1 . .
    H H4A 0.3116 0.3692 0.4540 0.026 Uiso calc R 1 1 . .
    H H4B 0.3369 0.5066 0.4273 0.026 Uiso calc R 1 1 . .
    H H4C 0.4218 0.4071 0.4604 0.026 Uiso calc R 1 1 . .
    C C5 0.37840(9) 0.44036(12) 0.31723(6) 0.0151(3) Uani d . 1 1 . .
    H H5A 0.4279 0.3948 0.3005 0.018 Uiso calc R 1 1 . .
    H H5B 0.4068 0.5219 0.3390 0.018 Uiso calc R 1 1 . .
    C C6 0.29063(9) 0.46922(12) 0.25951(7) 0.0163(3) Uani d . 1 1 . .
    H H6A 0.2405 0.5133 0.2764 0.020 Uiso calc R 1 1 . .
    H H6B 0.3087 0.5266 0.2264 0.020 Uiso calc R 1 1 . .
    C C7 0.25227(10) 0.34237(13) 0.22685(6) 0.0177(3) Uani d . 1 1 . .
    H H7A 0.1860 0.3555 0.1975 0.021 Uiso calc R 1 1 . .
    H H7B 0.2935 0.3128 0.1983 0.021 Uiso calc R 1 1 . .
    N N3 0.25016(7) 0.24143(10) 0.27716(5) 0.0130(2) Uani d . 1 1 . .
    C C8 0.21616(9) 0.11507(12) 0.24902(6) 0.0146(3) Uani d . 1 1 . .
    H H8A 0.2400 0.0478 0.2837 0.017 Uiso calc R 1 1 . .
    H H8B 0.2435 0.0966 0.2108 0.017 Uiso calc R 1 1 . .
    C C9 0.10628(9) 0.10783(12) 0.22489(6) 0.0147(3) Uani d . 1 1 . .
    O O1 0.05354(6) 0.20070(9) 0.21392(5) 0.0202(2) Uani d . 1 1 . .
    O O2 0.07769(6) -0.01524(9) 0.21815(5) 0.0186(2) Uani d . 1 1 . .
    C C10 -0.02683(9) -0.03720(13) 0.19344(7) 0.0199(3) Uani d . 1 1 . .
    H H10A -0.0618 0.0332 0.2094 0.024 Uiso calc R 1 1 . .
    H H10B -0.0437 -0.1199 0.2117 0.024 Uiso calc R 1 1 . .
    C C11 -0.05773(10) -0.04170(14) 0.11791(7) 0.0229(3) Uani d . 1 1 . .
    H H11A -0.0420 0.0407 0.0999 0.034 Uiso calc R 1 1 . .
    H H11B -0.1276 -0.0566 0.1024 0.034 Uiso calc R 1 1 . .
    H H11C -0.0237 -0.1121 0.1021 0.034 Uiso calc R 1 1 . .
    B B1 0.72345(10) 0.26120(14) 0.43053(7) 0.0121(3) Uani d . 1 1 . .
    C C12 0.62846(8) 0.20787(11) 0.37300(6) 0.0118(2) Uani d . 1 1 . .
    C C13 0.57673(9) 0.09718(12) 0.38220(6) 0.0158(3) Uani d . 1 1 . .
    H H13A 0.5935 0.0560 0.4249 0.019 Uiso calc R 1 1 . .
    C C14 0.50187(9) 0.04537(13) 0.33128(7) 0.0181(3) Uani d . 1 1 . .
    H H14A 0.4681 -0.0289 0.3400 0.022 Uiso calc R 1 1 . .
    C C15 0.47629(9) 0.10144(13) 0.26797(7) 0.0162(3) Uani d . 1 1 . .
    H H15A 0.4251 0.0666 0.2331 0.019 Uiso calc R 1 1 . .
    C C16 0.52690(9) 0.20960(12) 0.25643(6) 0.0151(3) Uani d . 1 1 . .
    H H16A 0.5109 0.2487 0.2132 0.018 Uiso calc R 1 1 . .
    C C17 0.60097(9) 0.26084(12) 0.30805(6) 0.0131(3) Uani d . 1 1 . .
    H H17A 0.6344 0.3350 0.2989 0.016 Uiso calc R 1 1 . .
    C C18 0.73770(9) 0.41831(12) 0.42497(6) 0.0126(3) Uani d . 1 1 . .
    C C19 0.65918(9) 0.50381(12) 0.40846(6) 0.0142(3) Uani d . 1 1 . .
    H H19A 0.5956 0.4691 0.3960 0.017 Uiso calc R 1 1 . .
    C C20 0.67052(10) 0.63761(12) 0.40953(6) 0.0165(3) Uani d . 1 1 . .
    H H20A 0.6152 0.6920 0.3976 0.020 Uiso calc R 1 1 . .
    C C21 0.76223(10) 0.69196(12) 0.42790(6) 0.0175(3) Uani d . 1 1 . .
    H H21A 0.7703 0.7832 0.4288 0.021 Uiso calc R 1 1 . .
    C C22 0.84182(10) 0.61043(13) 0.44488(7) 0.0184(3) Uani d . 1 1 . .
    H H22A 0.9052 0.6459 0.4577 0.022 Uiso calc R 1 1 . .
    C C23 0.82928(9) 0.47688(12) 0.44329(6) 0.0158(3) Uani d . 1 1 . .
    H H23A 0.8850 0.4231 0.4551 0.019 Uiso calc R 1 1 . .
    C C24 0.71533(9) 0.24075(11) 0.50776(6) 0.0123(3) Uani d . 1 1 . .
    C C25 0.62668(9) 0.24171(12) 0.52421(7) 0.0152(3) Uani d . 1 1 . .
    H H25A 0.5687 0.2474 0.4888 0.018 Uiso calc R 1 1 . .
    C C26 0.62008(10) 0.23463(12) 0.59031(7) 0.0193(3) Uani d . 1 1 . .
    H H26A 0.5584 0.2343 0.5990 0.023 Uiso calc R 1 1 . .
    C C27 0.70307(11) 0.22805(13) 0.64337(7) 0.0215(3) Uani d . 1 1 . .
    H H27A 0.6989 0.2225 0.6885 0.026 Uiso calc R 1 1 . .
    C C28 0.79239(10) 0.22970(13) 0.62940(7) 0.0201(3) Uani d . 1 1 . .
    H H28A 0.8500 0.2269 0.6652 0.024 Uiso calc R 1 1 . .
    C C29 0.79771(10) 0.23546(12) 0.56298(6) 0.0158(3) Uani d . 1 1 . .
    H H29A 0.8597 0.2358 0.5547 0.019 Uiso calc R 1 1 . .
    C C30 0.81220(8) 0.17917(12) 0.41432(6) 0.0126(3) Uani d . 1 1 . .
    C C31 0.84580(9) 0.06116(12) 0.44527(7) 0.0161(3) Uani d . 1 1 . .
    H H31A 0.8215 0.0319 0.4812 0.019 Uiso calc R 1 1 . .
    C C32 0.91335(9) -0.01510(13) 0.42549(7) 0.0198(3) Uani d . 1 1 . .
    H H32A 0.9350 -0.0938 0.4484 0.024 Uiso calc R 1 1 . .
    C C33 0.94894(9) 0.02374(13) 0.37262(7) 0.0217(3) Uani d . 1 1 . .
    H H33A 0.9941 -0.0285 0.3583 0.026 Uiso calc R 1 1 . .
    C C34 0.91763(9) 0.14018(14) 0.34078(7) 0.0201(3) Uani d . 1 1 . .
    H H34A 0.9418 0.1683 0.3046 0.024 Uiso calc R 1 1 . .
    C C35 0.85121(9) 0.21571(13) 0.36156(6) 0.0158(3) Uani d . 1 1 . .
    H H35A 0.8313 0.2954 0.3392 0.019 Uiso calc R 1 1 . .
loop_
    _atom_site_aniso_label
    _atom_site_aniso_U_11
    _atom_site_aniso_U_22
    _atom_site_aniso_U_33
    _atom_site_aniso_U_12
    _atom_site_aniso_U_13
    _atom_site_aniso_U_23
    C1 0.0109(6) 0.0104(6) 0.0133(6) 0.0025(5) 0.0037(5) 0.0003(5)
    N1 0.0139(5) 0.0132(5) 0.0138(5) -0.0011(4) 0.0025(4) 0.0033(4)
    C2 0.0178(6) 0.0163(6) 0.0195(7) -0.0016(5) 0.0071(5) 0.0022(5)
    C3 0.0208(7) 0.0149(6) 0.0146(6) 0.0026(5) 0.0021(5) 0.0031(5)
    N2 0.0155(5) 0.0122(5) 0.0115(5) -0.0021(4) 0.0040(4) -0.0007(4)
    C4 0.0224(7) 0.0155(6) 0.0139(6) -0.0024(5) 0.0039(5) -0.0038(5)
    C5 0.0168(6) 0.0133(6) 0.0164(6) -0.0025(5) 0.0066(5) 0.0002(5)
    C6 0.0183(6) 0.0143(6) 0.0172(6) -0.0007(5) 0.0065(5) 0.0035(5)
    C7 0.0229(7) 0.0176(7) 0.0116(6) -0.0019(5) 0.0030(5) 0.0027(5)
    N3 0.0160(5) 0.0109(5) 0.0115(5) -0.0011(4) 0.0027(4) -0.0005(4)
    C8 0.0163(6) 0.0119(6) 0.0150(6) -0.0011(5) 0.0034(5) -0.0032(5)
    C9 0.0189(6) 0.0131(6) 0.0119(6) -0.0019(5) 0.0041(5) -0.0031(5)
    O1 0.0177(5) 0.0153(5) 0.0266(5) 0.0016(4) 0.0041(4) -0.0034(4)
    O2 0.0182(5) 0.0145(5) 0.0209(5) -0.0037(4) 0.0015(4) -0.0023(4)
    C10 0.0180(7) 0.0197(7) 0.0228(7) -0.0063(5) 0.0070(5) -0.0031(6)
    C11 0.0200(7) 0.0246(7) 0.0226(7) -0.0001(6) 0.0032(6) -0.0010(6)
    B1 0.0146(7) 0.0124(7) 0.0094(7) -0.0008(5) 0.0033(5) 0.0003(5)
    C12 0.0124(6) 0.0109(6) 0.0130(6) 0.0014(5) 0.0050(5) -0.0020(5)
    C13 0.0202(7) 0.0147(6) 0.0126(6) -0.0012(5) 0.0044(5) 0.0008(5)
    C14 0.0197(7) 0.0151(6) 0.0210(7) -0.0062(5) 0.0083(5) -0.0046(5)
    C15 0.0127(6) 0.0186(7) 0.0165(6) 0.0001(5) 0.0026(5) -0.0074(5)
    C16 0.0178(6) 0.0158(6) 0.0115(6) 0.0037(5) 0.0036(5) -0.0006(5)
    C17 0.0151(6) 0.0107(6) 0.0145(6) 0.0005(5) 0.0055(5) -0.0011(5)
    C18 0.0180(6) 0.0132(6) 0.0069(6) -0.0009(5) 0.0040(5) -0.0002(5)
    C19 0.0165(6) 0.0156(6) 0.0103(6) -0.0015(5) 0.0033(5) -0.0014(5)
    C20 0.0227(7) 0.0149(6) 0.0114(6) 0.0041(5) 0.0036(5) 0.0002(5)
    C21 0.0308(7) 0.0115(6) 0.0107(6) -0.0032(5) 0.0066(5) -0.0003(5)
    C22 0.0198(7) 0.0185(7) 0.0174(7) -0.0065(5) 0.0059(5) -0.0013(5)
    C23 0.0172(6) 0.0145(6) 0.0154(6) -0.0004(5) 0.0038(5) -0.0001(5)
    C24 0.0182(6) 0.0062(5) 0.0129(6) -0.0008(5) 0.0049(5) -0.0005(5)
    C25 0.0192(6) 0.0103(6) 0.0172(6) -0.0018(5) 0.0068(5) -0.0009(5)
    C26 0.0273(7) 0.0120(6) 0.0237(7) -0.0019(5) 0.0157(6) -0.0006(5)
    C27 0.0407(8) 0.0136(6) 0.0133(6) 0.0003(6) 0.0127(6) 0.0000(5)
    C28 0.0299(8) 0.0149(6) 0.0129(6) 0.0007(6) 0.0013(5) -0.0009(5)
    C29 0.0187(6) 0.0133(6) 0.0152(6) -0.0012(5) 0.0044(5) -0.0004(5)
    C30 0.0116(6) 0.0133(6) 0.0122(6) -0.0039(5) 0.0017(5) -0.0042(5)
    C31 0.0164(6) 0.0149(6) 0.0167(7) -0.0018(5) 0.0038(5) -0.0013(5)
    C32 0.0162(6) 0.0143(6) 0.0265(7) 0.0004(5) 0.0017(5) -0.0036(6)
    C33 0.0123(6) 0.0207(7) 0.0325(8) -0.0017(5) 0.0066(6) -0.0124(6)
    C34 0.0169(7) 0.0242(7) 0.0219(7) -0.0063(6) 0.0098(5) -0.0071(6)
    C35 0.0159(6) 0.0154(6) 0.0162(6) -0.0036(5) 0.0044(5) -0.0031(5)
_geom_special_details
;
All e.s.d.'s (except the e.s.d. in the dihedral angle between two l.s. planes)
are estimated using the full covariance matrix. The cell e.s.d.'s are taken
into account individually in the estimation of e.s.d.'s in distances, angles
and torsion angles; correlations between e.s.d.'s in cell parameters are only
used when they are defined by crystal symmetry. An approximate (isotropic)
treatment of cell e.s.d.'s is used for estimating e.s.d.'s involving l.s.
planes.
;
loop_
    _geom_bond_atom_site_label_1
    _geom_bond_atom_site_label_2
    _geom_bond_site_symmetry_2
    _geom_bond_distance
    _geom_bond_publ_flag
    C1 N2 . 1.3335(16) ?
    C1 N3 . 1.3427(16) ?
    C1 N1 . 1.3552(16) ?
    N1 C2 . 1.4584(16) ?
    N1 C3 . 1.4604(16) ?
    C2 H2A . 0.9800 ?
    C2 H2B . 0.9800 ?
    C2 H2C . 0.9800 ?
    C3 H3A . 0.9800 ?
    C3 H3B . 0.9800 ?
    C3 H3C . 0.9800 ?
    N2 C4 . 1.4672(16) ?
    N2 C5 . 1.4732(16) ?
    C4 H4A . 0.9800 ?
    C4 H4B . 0.9800 ?
    C4 H4C . 0.9800 ?
    C5 C6 . 1.5123(18) ?
    C5 H5A . 0.9900 ?
    C5 H5B . 0.9900 ?
    C6 C7 . 1.5091(18) ?
    C6 H6A . 0.9900 ?
    C6 H6B . 0.9900 ?
    C7 N3 . 1.4779(16) ?
    C7 H7A . 0.9900 ?
    C7 H7B . 0.9900 ?
    N3 C8 . 1.4592(15) ?
    C8 C9 . 1.5231(18) ?
    C8 H8A . 0.9900 ?
    C8 H8B . 0.9900 ?
    C9 O1 . 1.2058(16) ?
    C9 O2 . 1.3326(15) ?
    O2 C10 . 1.4669(16) ?
    C10 C11 . 1.5017(19) ?
    C10 H10A . 0.9900 ?
    C10 H10B . 0.9900 ?
    C11 H11A . 0.9800 ?
    C11 H11B . 0.9800 ?
    C11 H11C . 0.9800 ?
    B1 C30 . 1.6383(18) ?
    B1 C24 . 1.6422(18) ?
    B1 C12 . 1.6436(18) ?
    B1 C18 . 1.6449(18) ?
    C12 C17 . 1.4023(17) ?
    C12 C13 . 1.4047(17) ?
    C13 C14 . 1.3921(18) ?
    C13 H13A . 0.9500 ?
    C14 C15 . 1.3851(19) ?
    C14 H14A . 0.9500 ?
    C15 C16 . 1.3886(18) ?
    C15 H15A . 0.9500 ?
    C16 C17 . 1.3914(17) ?
    C16 H16A . 0.9500 ?
    C17 H17A . 0.9500 ?
    C18 C19 . 1.4005(18) ?
    C18 C23 . 1.4040(18) ?
    C19 C20 . 1.3923(18) ?
    C19 H19A . 0.9500 ?
    C20 C21 . 1.3872(19) ?
    C20 H20A . 0.9500 ?
    C21 C22 . 1.3869(19) ?
    C21 H21A . 0.9500 ?
    C22 C23 . 1.3916(18) ?
    C22 H22A . 0.9500 ?
    C23 H23A . 0.9500 ?
    C24 C25 . 1.4028(18) ?
    C24 C29 . 1.4052(18) ?
    C25 C26 . 1.3940(19) ?
    C25 H25A . 0.9500 ?
    C26 C27 . 1.386(2) ?
    C26 H26A . 0.9500 ?
    C27 C28 . 1.388(2) ?
    C27 H27A . 0.9500 ?
    C28 C29 . 1.3939(19) ?
    C28 H28A . 0.9500 ?
    C29 H29A . 0.9500 ?
    C30 C31 . 1.4010(18) ?
    C30 C35 . 1.4033(18) ?
    C31 C32 . 1.3934(19) ?
    C31 H31A . 0.9500 ?
    C32 C33 . 1.383(2) ?
    C32 H32A . 0.9500 ?
    C33 C34 . 1.387(2) ?
    C33 H33A . 0.9500 ?
    C34 C35 . 1.3868(19) ?
    C34 H34A . 0.9500 ?
    C35 H35A . 0.9500 ?
loop_
    _geom_angle_atom_site_label_1
    _geom_angle_atom_site_label_2
    _geom_angle_atom_site_label_3
    _geom_angle_site_symmetry_1
    _geom_angle_site_symmetry_3
    _geom_angle
    _geom_angle_publ_flag
    N2 C1 N3 . . 120.28(11) ?
    N2 C1 N1 . . 119.95(11) ?
    N3 C1 N1 . . 119.77(11) ?
    C1 N1 C2 . . 122.14(10) ?
    C1 N1 C3 . . 121.58(10) ?
    C2 N1 C3 . . 115.99(10) ?
    N1 C2 H2A . . 109.5 ?
    N1 C2 H2B . . 109.5 ?
    H2A C2 H2B . . 109.5 ?
    N1 C2 H2C . . 109.5 ?
    H2A C2 H2C . . 109.5 ?
    H2B C2 H2C . . 109.5 ?
    N1 C3 H3A . . 109.5 ?
    N1 C3 H3B . . 109.5 ?
    H3A C3 H3B . . 109.5 ?
    N1 C3 H3C . . 109.5 ?
    H3A C3 H3C . . 109.5 ?
    H3B C3 H3C . . 109.5 ?
    C1 N2 C4 . . 121.38(11) ?
    C1 N2 C5 . . 119.05(10) ?
    C4 N2 C5 . . 116.61(10) ?
    N2 C4 H4A . . 109.5 ?
    N2 C4 H4B . . 109.5 ?
    H4A C4 H4B . . 109.5 ?
    N2 C4 H4C . . 109.5 ?
    H4A C4 H4C . . 109.5 ?
    H4B C4 H4C . . 109.5 ?
    N2 C5 C6 . . 107.98(10) ?
    N2 C5 H5A . . 110.1 ?
    C6 C5 H5A . . 110.1 ?
    N2 C5 H5B . . 110.1 ?
    C6 C5 H5B . . 110.1 ?
    H5A C5 H5B . . 108.4 ?
    C7 C6 C5 . . 107.87(10) ?
    C7 C6 H6A . . 110.1 ?
    C5 C6 H6A . . 110.1 ?
    C7 C6 H6B . . 110.1 ?
    C5 C6 H6B . . 110.1 ?
    H6A C6 H6B . . 108.4 ?
    N3 C7 C6 . . 111.95(10) ?
    N3 C7 H7A . . 109.2 ?
    C6 C7 H7A . . 109.2 ?
    N3 C7 H7B . . 109.2 ?
    C6 C7 H7B . . 109.2 ?
    H7A C7 H7B . . 107.9 ?
    C1 N3 C8 . . 121.44(10) ?
    C1 N3 C7 . . 122.99(10) ?
    C8 N3 C7 . . 114.86(10) ?
    N3 C8 C9 . . 112.35(10) ?
    N3 C8 H8A . . 109.1 ?
    C9 C8 H8A . . 109.1 ?
    N3 C8 H8B . . 109.1 ?
    C9 C8 H8B . . 109.1 ?
    H8A C8 H8B . . 107.9 ?
    O1 C9 O2 . . 125.47(12) ?
    O1 C9 C8 . . 124.41(11) ?
    O2 C9 C8 . . 110.12(10) ?
    C9 O2 C10 . . 116.21(10) ?
    O2 C10 C11 . . 110.74(11) ?
    O2 C10 H10A . . 109.5 ?
    C11 C10 H10A . . 109.5 ?
    O2 C10 H10B . . 109.5 ?
    C11 C10 H10B . . 109.5 ?
    H10A C10 H10B . . 108.1 ?
    C10 C11 H11A . . 109.5 ?
    C10 C11 H11B . . 109.5 ?
    H11A C11 H11B . . 109.5 ?
    C10 C11 H11C . . 109.5 ?
    H11A C11 H11C . . 109.5 ?
    H11B C11 H11C . . 109.5 ?
    C30 B1 C24 . . 113.19(10) ?
    C30 B1 C12 . . 102.64(10) ?
    C24 B1 C12 . . 113.30(10) ?
    C30 B1 C18 . . 112.26(10) ?
    C24 B1 C18 . . 103.73(10) ?
    C12 B1 C18 . . 112.05(10) ?
    C17 C12 C13 . . 115.10(11) ?
    C17 C12 B1 . . 121.63(11) ?
    C13 C12 B1 . . 122.81(11) ?
    C14 C13 C12 . . 122.71(12) ?
    C14 C13 H13A . . 118.6 ?
    C12 C13 H13A . . 118.6 ?
    C15 C14 C13 . . 120.37(12) ?
    C15 C14 H14A . . 119.8 ?
    C13 C14 H14A . . 119.8 ?
    C14 C15 C16 . . 118.71(12) ?
    C14 C15 H15A . . 120.6 ?
    C16 C15 H15A . . 120.6 ?
    C15 C16 C17 . . 120.19(12) ?
    C15 C16 H16A . . 119.9 ?
    C17 C16 H16A . . 119.9 ?
    C16 C17 C12 . . 122.90(12) ?
    C16 C17 H17A . . 118.5 ?
    C12 C17 H17A . . 118.5 ?
    C19 C18 C23 . . 115.32(11) ?
    C19 C18 B1 . . 122.21(11) ?
    C23 C18 B1 . . 122.14(11) ?
    C20 C19 C18 . . 122.69(12) ?
    C20 C19 H19A . . 118.7 ?
    C18 C19 H19A . . 118.7 ?
    C21 C20 C19 . . 120.34(12) ?
    C21 C20 H20A . . 119.8 ?
    C19 C20 H20A . . 119.8 ?
    C22 C21 C20 . . 118.68(12) ?
    C22 C21 H21A . . 120.7 ?
    C20 C21 H21A . . 120.7 ?
    C21 C22 C23 . . 120.29(12) ?
    C21 C22 H22A . . 119.9 ?
    C23 C22 H22A . . 119.9 ?
    C22 C23 C18 . . 122.68(12) ?
    C22 C23 H23A . . 118.7 ?
    C18 C23 H23A . . 118.7 ?
    C25 C24 C29 . . 115.13(12) ?
    C25 C24 B1 . . 122.68(11) ?
    C29 C24 B1 . . 121.83(11) ?
    C26 C25 C24 . . 122.77(12) ?
    C26 C25 H25A . . 118.6 ?
    C24 C25 H25A . . 118.6 ?
    C27 C26 C25 . . 120.33(13) ?
    C27 C26 H26A . . 119.8 ?
    C25 C26 H26A . . 119.8 ?
    C26 C27 C28 . . 118.76(12) ?
    C26 C27 H27A . . 120.6 ?
    C28 C27 H27A . . 120.6 ?
    C27 C28 C29 . . 120.18(13) ?
    C27 C28 H28A . . 119.9 ?
    C29 C28 H28A . . 119.9 ?
    C28 C29 C24 . . 122.80(13) ?
    C28 C29 H29A . . 118.6 ?
    C24 C29 H29A . . 118.6 ?
    C31 C30 C35 . . 115.31(12) ?
    C31 C30 B1 . . 123.30(11) ?
    C35 C30 B1 . . 120.91(11) ?
    C32 C31 C30 . . 122.73(13) ?
    C32 C31 H31A . . 118.6 ?
    C30 C31 H31A . . 118.6 ?
    C33 C32 C31 . . 120.05(13) ?
    C33 C32 H32A . . 120.0 ?
    C31 C32 H32A . . 120.0 ?
    C32 C33 C34 . . 118.95(13) ?
    C32 C33 H33A . . 120.5 ?
    C34 C33 H33A . . 120.5 ?
    C35 C34 C33 . . 120.29(13) ?
    C35 C34 H34A . . 119.9 ?
    C33 C34 H34A . . 119.9 ?
    C34 C35 C30 . . 122.65(12) ?
    C34 C35 H35A . . 118.7 ?
    C30 C35 H35A . . 118.7 ?
loop_
    _geom_torsion_atom_site_label_1
    _geom_torsion_atom_site_label_2
    _geom_torsion_atom_site_label_3
    _geom_torsion_atom_site_label_4
    _geom_torsion_site_symmetry_1
    _geom_torsion_site_symmetry_2
    _geom_torsion_site_symmetry_3
    _geom_torsion_site_symmetry_4
    _geom_torsion
    _geom_torsion_publ_flag
    N2 C1 N1 C2 . . . . 131.82(12) ?
    N3 C1 N1 C2 . . . . -48.86(17) ?
    N2 C1 N1 C3 . . . . -41.71(17) ?
    N3 C1 N1 C3 . . . . 137.61(12) ?
    N3 C1 N2 C4 . . . . 151.00(12) ?
    N1 C1 N2 C4 . . . . -29.68(17) ?
    N3 C1 N2 C5 . . . . -8.90(17) ?
    N1 C1 N2 C5 . . . . 170.42(11) ?
    C1 N2 C5 C6 . . . . 46.02(15) ?
    C4 N2 C5 C6 . . . . -114.81(12) ?
    N2 C5 C6 C7 . . . . -61.58(13) ?
    C5 C6 C7 N3 . . . . 43.84(15) ?
    N2 C1 N3 C8 . . . . 158.29(11) ?
    N1 C1 N3 C8 . . . . -21.04(17) ?
    N2 C1 N3 C7 . . . . -11.55(18) ?
    N1 C1 N3 C7 . . . . 169.12(11) ?
    C6 C7 N3 C1 . . . . -8.01(17) ?
    C6 C7 N3 C8 . . . . -178.46(11) ?
    C1 N3 C8 C9 . . . . 108.96(13) ?
    C7 N3 C8 C9 . . . . -80.43(13) ?
    N3 C8 C9 O1 . . . . 17.68(18) ?
    N3 C8 C9 O2 . . . . -162.04(10) ?
    O1 C9 O2 C10 . . . . 1.81(19) ?
    C8 C9 O2 C10 . . . . -178.48(10) ?
    C9 O2 C10 C11 . . . . 88.51(14) ?
    C30 B1 C12 C17 . . . . -84.93(13) ?
    C24 B1 C12 C17 . . . . 152.66(11) ?
    C18 B1 C12 C17 . . . . 35.71(16) ?
    C30 B1 C12 C13 . . . . 86.92(14) ?
    C24 B1 C12 C13 . . . . -35.48(16) ?
    C18 B1 C12 C13 . . . . -152.44(11) ?
    C17 C12 C13 C14 . . . . -1.62(18) ?
    B1 C12 C13 C14 . . . . -173.97(12) ?
    C12 C13 C14 C15 . . . . 1.1(2) ?
    C13 C14 C15 C16 . . . . 0.21(19) ?
    C14 C15 C16 C17 . . . . -0.78(19) ?
    C15 C16 C17 C12 . . . . 0.13(19) ?
    C13 C12 C17 C16 . . . . 1.04(18) ?
    B1 C12 C17 C16 . . . . 173.48(11) ?
    C30 B1 C18 C19 . . . . 152.49(11) ?
    C24 B1 C18 C19 . . . . -84.97(13) ?
    C12 B1 C18 C19 . . . . 37.60(16) ?
    C30 B1 C18 C23 . . . . -34.35(16) ?
    C24 B1 C18 C23 . . . . 88.19(13) ?
    C12 B1 C18 C23 . . . . -149.24(11) ?
    C23 C18 C19 C20 . . . . 0.44(18) ?
    B1 C18 C19 C20 . . . . 174.04(12) ?
    C18 C19 C20 C21 . . . . -0.5(2) ?
    C19 C20 C21 C22 . . . . 0.17(19) ?
    C20 C21 C22 C23 . . . . 0.09(19) ?
    C21 C22 C23 C18 . . . . -0.1(2) ?
    C19 C18 C23 C22 . . . . -0.17(18) ?
    B1 C18 C23 C22 . . . . -173.77(12) ?
    C30 B1 C24 C25 . . . . -146.70(11) ?
    C12 B1 C24 C25 . . . . -30.36(16) ?
    C18 B1 C24 C25 . . . . 91.38(13) ?
    C30 B1 C24 C29 . . . . 40.54(16) ?
    C12 B1 C24 C29 . . . . 156.87(11) ?
    C18 B1 C24 C29 . . . . -81.39(13) ?
    C29 C24 C25 C26 . . . . -1.56(18) ?
    B1 C24 C25 C26 . . . . -174.78(11) ?
    C24 C25 C26 C27 . . . . 0.92(19) ?
    C25 C26 C27 C28 . . . . 0.51(19) ?
    C26 C27 C28 C29 . . . . -1.2(2) ?
    C27 C28 C29 C24 . . . . 0.5(2) ?
    C25 C24 C29 C28 . . . . 0.87(18) ?
    B1 C24 C29 C28 . . . . 174.15(11) ?
    C24 B1 C30 C31 . . . . 30.10(16) ?
    C12 B1 C30 C31 . . . . -92.38(13) ?
    C18 B1 C30 C31 . . . . 147.12(11) ?
    C24 B1 C30 C35 . . . . -158.21(11) ?
    C12 B1 C30 C35 . . . . 79.31(13) ?
    C18 B1 C30 C35 . . . . -41.18(15) ?
    C35 C30 C31 C32 . . . . 0.13(18) ?
    B1 C30 C31 C32 . . . . 172.25(12) ?
    C30 C31 C32 C33 . . . . -1.0(2) ?
    C31 C32 C33 C34 . . . . 1.1(2) ?
    C32 C33 C34 C35 . . . . -0.39(19) ?
    C33 C34 C35 C30 . . . . -0.5(2) ?
    C31 C30 C35 C34 . . . . 0.65(18) ?
    B1 C30 C35 C34 . . . . -171.68(12) ?
loop_
    _geom_hbond_atom_site_label_D
    _geom_hbond_atom_site_label_H
    _geom_hbond_atom_site_label_A
    _geom_hbond_site_symmetry_A
    _geom_hbond_distance_DH
    _geom_hbond_distance_HA
    _geom_hbond_distance_DA
    _geom_hbond_angle_DHA
    _geom_hbond_publ_flag
    C10 H10B O1 2_545 0.99 2.44 3.397(2) 163 y
data_global
_journal_date_recd_electronic     2012-05-24
_journal_date_accepted     2012-05-25
_journal_name_full     'Acta Crystallographica, Section E'
_journal_year     2012
_journal_volume     68
_journal_issue      7
_journal_page_first     o2002
_journal_page_last     o2002
_journal_paper_category     QO
_journal_paper_doi     10.1107/S1600536812023951
_journal_coeditor_code     KP2422
_publ_contact_author_name     'Prof. Dr. Willi Kantlehner'
_publ_contact_author_address
;
Fakult\"at Chemie/Organische Chemie
Hochschule Aalen
Beethovenstra\&se 1
D-73430 Aalen
Germany
;
_publ_contact_author_email     willi.kantlehner@htw-aalen.de
_publ_contact_author_fax     '49 7361 5762250'
_publ_contact_author_phone     '49 7361 5762152'
_publ_section_title
;\
2-Dimethylamino-1-(2-ethoxy-2-oxoethyl)-3-methyl-3,4,5,6-\
tetrahydropyrimidin-1-ium tetraphenylborate
;
loop_
    _publ_author_name
    _publ_author_address
    'Tiritiris, Ioannis'
;
Institut f\"ur Organische Chemie
Universit\"at Stuttgart
Pfaffenwaldring 55
70569 Stuttgart
Germany
;
    'Kantlehner, Willi'
;
 Fakult\"at Chemie/Organische Chemie
 Hochschule Aalen
 Beethovenstra\&se 1
 D-73430 Aalen
 Germany
;
