# Supplementary material for: 2-Dimethylamino-1-(2-ethoxy-2-oxo­ethyl)-3-methyl-3,4,5,6-tetrahydro­pyrimidin-1-ium tetraphenylborate
Source: Acta Crystallogr Sect E Struct Rep Online. 2012 Jun 2;68(Pt 7):o2002. doi: 10.1107/S1600536812023951 (PMC3393274; doi:10.1107/S1600536812023951)
Supplement: Supplementary file 2 [file e-68-o2002-Isup2.hkl]

# 
# h,k,l, Fc-squared, Fo-squared, sigma(Fo-squared) and status flag 
# 
data_I
_shelx_title '  itsep10e  k-CCD MEASUREMENT (MONOCLINIC, P21/C)' 
_shelx_refln_list_code          4 
_shelx_F_calc_maximum      239.20 
_exptl_crystal_F_000      1176.00 
_reflns_d_resolution_high  0.7699 
 
loop_ 
 _symmetry_equiv_pos_as_xyz 
 'x, y, z' 
 '-x, y+1/2, -z+1/2' 
 '-x, -y, -z' 
 'x, -y-1/2, z-1/2' 
 
_cell_length_a    14.3582 
_cell_length_b    10.3377 
_cell_length_c    20.6302 
_cell_angle_alpha  90.000 
_cell_angle_beta  105.615 
_cell_angle_gamma  90.000 
 
_shelx_F_squared_multiplier     1.000 
 
loop_ 
 _refln_index_h 
 _refln_index_k 
 _refln_index_l 
 _refln_F_squared_calc 
 _refln_F_squared_meas 
 _refln_F_squared_sigma 
 _refln_observed_status 
   1   0   0       17.53        5.58      1.23 o 
   2   0   0    26263.81    26186.41    233.34 o 
   3   0   0     4320.32     4098.84     97.31 o 
   4   0   0      857.18      716.21     13.73 o 
   5   0   0      530.62      544.02     11.22 o 
   6   0   0      138.56      147.25      6.25 o 
   7   0   0     4700.34     4624.17     71.14 o 
   8   0   0       11.88        3.74      4.97 o 
   9   0   0     8610.05     8674.36    128.50 o 
  10   0   0     1011.39      938.28     19.97 o 
  11   0   0     1133.47     1184.12     24.94 o 
  12   0   0       81.40       78.62      8.76 o 
  13   0   0       63.95       47.43      8.76 o 
  14   0   0      425.18      370.60     18.69 o 
  15   0   0        3.02       -2.51     13.73 o 
  16   0   0      438.94      505.35     34.93 o 
  17   0   0        2.37      -23.71     23.71 o 
   2   1   0      629.94      556.58     16.21 o 
   3   1   0     4601.93     4248.85     63.21 o 
   4   1   0     9688.33     8920.03     92.20 o 
   5   1   0     1987.10     1868.51     22.06 o 
   6   1   0        3.53        4.35      2.64 o 
   7   1   0       23.11       25.00      2.99 o 
   8   1   0      705.93      648.32     10.57 o 
   9   1   0     1787.90     1708.21     21.19 o 
  10   1   0     1153.73     1155.29     16.32 o 
  11   1   0     2694.02     2701.55     33.07 o 
  12   1   0       37.77       53.10      5.29 o 
  13   1   0      489.21      441.79     12.26 o 
  14   1   0      115.49      122.52     13.73 o 
  15   1   0       84.76       69.36     26.20 o 
  16   1   0      536.31      563.14     23.08 o 
  17   1   0      190.18      203.62     18.07 o 
   0   2   0     5524.38     5233.03    123.53 o 
   1   2   0    10593.62     9693.77    309.45 o 
   3   2   0        6.60        7.23      4.99 o 
   4   2   0     2066.41     2104.77     26.03 o 
   5   2   0     1588.52     1551.19     18.72 o 
   6   2   0      726.49      764.25     10.57 o 
   7   2   0      845.69      791.73     11.48 o 
   8   2   0     1207.12     1303.38     17.19 o 
   9   2   0      310.53      299.61      7.46 o 
  10   2   0      248.79      250.60      7.80 o 
  11   2   0      142.30      165.94      7.80 o 
  12   2   0     2308.19     2410.22     35.38 o 
  13   2   0       16.29       16.65      6.58 o 
  14   2   0        2.67       13.02      8.09 o 
  15   2   0      184.70      198.89     11.89 o 
  16   2   0       42.90       44.15     12.76 o 
  17   2   0        0.05        6.94     26.20 o 
   1   3   0    26097.15    24177.64    230.32 o 
   2   3   0     6251.49     6245.39     73.66 o 
   3   3   0     2729.49     2502.93     33.76 o 
   4   3   0      525.78      468.33      8.35 o 
   5   3   0     7189.27     7450.81     87.34 o 
   6   3   0     1495.33     1463.11     21.20 o 
   7   3   0      723.21      844.30     13.73 o 
   8   3   0      742.77      780.81     12.26 o 
   9   3   0      264.22      255.93      7.46 o 
  10   3   0      626.24      590.88     15.60 o 
  11   3   0     3364.78     3373.02     42.62 o 
  12   3   0       43.86       38.33      6.22 o 
  13   3   0      299.82      245.04     14.34 o 
  14   3   0       11.88       17.03      7.48 o 
  15   3   0      336.52      313.01     14.96 o 
  16   3   0        9.14        4.50     15.48 o 
  17   3   0      125.85      119.47     24.54 o 
   0   4   0    12791.65    12972.81    170.78 o 
   1   4   0      147.09      131.70      3.51 o 
   2   4   0       35.27       32.18      2.24 o 
   3   4   0     1616.84     1648.19     22.00 o 
   4   4   0      935.65      891.20     13.15 o 
   5   4   0       66.56       86.21      4.14 o 
   6   4   0     1236.50     1341.31     26.81 o 
   7   4   0        8.06        7.81      4.79 o 
   8   4   0       46.05       44.38      5.61 o 
   9   4   0     4041.81     4159.68     52.49 o 
  10   4   0      659.19      667.85     25.58 o 
  11   4   0        0.32       -1.11      4.99 o 
  12   4   0     1622.24     1712.57     33.67 o 
  13   4   0      469.97      495.89     25.58 o 
  14   4   0      176.82      168.70     27.45 o 
  15   4   0        0.00      -12.86     16.15 o 
  16   4   0       42.43       50.35     16.21 o 
  17   4   0       37.66       29.71     26.30 o 
   1   5   0    14010.39    14366.21    140.09 o 
   2   5   0      669.10      706.71     11.68 o 
   3   5   0       82.95       85.50      7.50 o 
   4   5   0      987.73      976.02     25.58 o 
   5   5   0     1328.31     1224.14     35.57 o 
   6   5   0        1.57       19.96      4.99 o 
   7   5   0       57.10       57.06      5.09 o 
   8   5   0       94.76       75.75      5.99 o 
   9   5   0       91.29       92.81      6.90 o 
  10   5   0      225.63      198.13     16.82 o 
  11   5   0       56.26       35.60      7.46 o 
  12   5   0        0.14       -8.07      8.08 o 
  13   5   0        0.07        7.19     11.37 o 
  14   5   0      269.12      266.77     17.87 o 
  15   5   0       93.31       87.22     29.32 o 
  16   5   0       54.05       93.00     37.44 o 
   0   6   0     1854.15     1811.77     34.93 o 
   1   6   0     3976.39     4255.15     44.58 o 
   2   6   0      573.37      582.29     13.73 o 
   3   6   0      194.75      176.54      6.19 o 
   4   6   0        0.82        6.42      3.21 o 
   5   6   0      694.56      671.91     15.45 o 
   6   6   0       43.77       15.84      5.69 o 
   7   6   0     1292.57     1302.15     23.27 o 
   8   6   0     1404.59     1444.89     33.06 o 
   9   6   0      311.15      298.05      9.23 o 
  10   6   0      405.50      392.84     23.07 o 
  11   6   0        8.16       10.94      8.73 o 
  12   6   0     1222.81     1178.21     23.63 o 
  13   6   0       41.18       34.56     10.45 o 
  14   6   0      177.64      119.49     43.66 o 
  15   6   0       48.71       60.12     20.66 o 
  16   6   0       21.09        0.90     24.33 o 
   1   7   0      221.76      224.91     23.10 o 
   2   7   0     2142.43     2184.99     25.76 o 
   3   7   0       92.96       94.51     12.47 o 
   4   7   0      771.67      799.11     14.98 o 
   5   7   0     1427.09     1477.49     22.74 o 
   6   7   0       47.90       50.88     14.98 o 
   7   7   0     1170.09     1214.72     35.57 o 
   8   7   0     1291.08     1249.32     38.69 o 
   9   7   0       33.32       29.08     14.98 o 
  10   7   0        1.55       -8.67      8.67 o 
  11   7   0      360.11      337.55     15.81 o 
  12   7   0       29.77       35.11     17.49 o 
  13   7   0      548.98      542.48     52.42 o 
  14   7   0        3.41       -1.09     17.95 o 
  15   7   0        0.50      -19.14     47.43 o 
   0   8   0     4110.53     4289.63     64.16 o 
   1   8   0       43.14       42.87      6.86 o 
   2   8   0     1020.46     1060.63     15.66 o 
   3   8   0      441.42      507.65     15.60 o 
   4   8   0      492.32      513.39     11.00 o 
   5   8   0      154.22      157.10      8.97 o 
   6   8   0        3.06       -3.56      9.37 o 
   7   8   0      109.08       98.42      8.97 o 
   8   8   0      385.54      372.56     13.11 o 
   9   8   0      160.52      131.64     12.26 o 
  10   8   0      251.14      259.56     14.31 o 
  11   8   0      286.34      301.89     22.08 o 
  12   8   0       72.11       63.00     20.41 o 
  13   8   0        0.17       16.43     19.14 o 
  14   8   0       70.18       75.49     30.55 o 
   1   9   0       32.13       32.21      5.69 o 
   2   9   0      134.40      127.31      8.73 o 
   3   9   0      582.08      553.85     12.26 o 
   4   9   0        1.46       -6.25      7.06 o 
   5   9   0      225.75      213.08     10.60 o 
   6   9   0      395.11      407.97     12.45 o 
   7   9   0      183.70      157.40     18.72 o 
   8   9   0        2.01       -2.08      8.93 o 
   9   9   0      120.10      115.76     18.72 o 
  10   9   0      281.30      293.04     36.80 o 
  11   9   0      200.76      255.36     28.71 o 
  12   9   0      356.43      416.82     29.30 o 
  13   9   0      215.59      214.73     31.56 o 
   0  10   0      242.52      279.02     18.10 o 
   1  10   0      197.01      171.02     13.73 o 
   2  10   0      725.83      810.26     32.45 o 
   3  10   0      631.68      606.46     23.71 o 
   4  10   0      112.43      131.21     22.46 o 
   5  10   0        0.45       15.16      7.48 o 
   6  10   0        0.87       -4.12      9.24 o 
   7  10   0      203.17      195.35     35.57 o 
   8  10   0      146.71      140.48     14.02 o 
   9  10   0      579.82      587.29     39.92 o 
  10  10   0      229.11      238.01     22.84 o 
  11  10   0       45.44       26.99     24.33 o 
   1  11   0      239.86      216.79     10.39 o 
   2  11   0      166.15      179.49     13.73 o 
   3  11   0        1.90       -3.03      7.38 o 
   4  11   0        0.10       10.99      8.69 o 
   5  11   0        4.21       -2.42      4.67 o 
   6  11   0       26.92       15.81     24.97 o 
   7  11   0        7.70       23.05     14.68 o 
   8  11   0        1.65       -4.40     31.83 o 
   9  11   0      135.90      145.42     25.76 o 
  10  11   0       30.03       67.00     45.56 o 
   0  12   0        0.14       -1.67     33.70 o 
   1  12   0      230.59      223.94     25.58 o 
   2  12   0      870.24      834.89     44.30 o 
   3  12   0      227.44      279.98     31.19 o 
   4  12   0       62.92       67.65     28.68 o 
   5  12   0        7.73      -16.33     23.71 o 
   6  12   0      942.08      944.21    108.55 o 
   7  12   0      314.50      354.98     32.48 o 
   8  12   0      106.96      137.68     29.84 o 
   1  13   0       37.87       21.20     17.46 o 
   2  13   0      137.00      124.76     22.48 o 
   3  13   0      116.50      103.56     41.18 o 
   4  13   0        2.23       -7.48     27.45 o 
 -18   1   1       62.21       62.78     29.32 o 
 -17   1   1        8.82       23.32     19.97 o 
 -16   1   1       11.88       13.72     12.83 o 
 -15   1   1       52.32       63.52     10.11 o 
 -14   1   1      300.33      269.65     10.11 o 
 -13   1   1      142.98      133.68      7.93 o 
 -12   1   1        4.34        8.27      5.69 o 
 -11   1   1       75.68       76.33      8.12 o 
 -10   1   1      746.35      714.13     11.89 o 
  -9   1   1        5.75        7.83      2.99 o 
  -8   1   1      896.47      910.42     13.65 o 
  -7   1   1      283.41      253.93     10.60 o 
  -6   1   1      106.39      110.74      8.76 o 
  -5   1   1      137.77      133.52      4.42 o 
  -4   1   1     2944.18     2649.02     33.07 o 
  -3   1   1      728.20      748.63     32.42 o 
  -2   1   1       66.49       32.77      9.96 o 
   0   1   1      285.17      280.31     11.47 o 
   1   1   1      217.68      214.14      6.25 o 
   2   1   1     5983.49     5411.19     81.24 o 
   3   1   1    10680.67     9872.85    100.57 o 
   4   1   1      680.14      640.05     10.11 o 
   5   1   1      280.99      257.32      4.79 o 
   6   1   1     1586.29     1564.05     18.54 o 
   7   1   1        0.02        0.00      3.51 o 
   8   1   1     2188.48     2124.34     25.54 o 
   9   1   1      470.45      535.95      9.71 o 
  10   1   1      275.26      261.86      7.80 o 
  11   1   1       36.03       46.04      6.58 o 
  12   1   1       16.49       10.97      6.58 o 
  13   1   1      336.03      340.66     11.48 o 
  14   1   1        1.11       15.70      9.99 o 
  15   1   1        4.33        1.46     11.86 o 
  16   1   1       54.87       58.30     11.86 o 
  17   1   1      251.32      285.55     26.43 o 
 -17   2   1        1.74        8.12     16.57 o 
 -16   2   1       10.17       -0.22      9.23 o 
 -15   2   1       40.15       57.65      8.97 o 
 -14   2   1      123.14      104.44     11.86 o 
 -13   2   1      108.73      122.94     15.60 o 
 -12   2   1      446.15      447.42     11.00 o 
 -11   2   1       16.64       18.13      4.79 o 
 -10   2   1       45.45       39.63      4.79 o 
  -9   2   1        0.76       -1.87      5.61 o 
  -8   2   1       30.94       33.17      3.51 o 
  -7   2   1     1369.34     1459.86     18.54 o 
  -6   2   1      701.48      737.13     11.00 o 
  -5   2   1      132.83      153.47      3.89 o 
  -4   2   1       52.33       54.28      8.12 o 
  -3   2   1    25310.29    23162.63    275.89 o 
  -2   2   1     1541.27     1599.79     28.89 o 
   2   2   1      764.55      807.91     11.48 o 
   3   2   1      944.87      845.36     10.57 o 
   4   2   1        0.80       -4.35      4.35 o 
   5   2   1     2441.00     2495.32     28.96 o 
   6   2   1      886.87      972.15     14.34 o 
   7   2   1       20.15       24.81      3.21 o 
   8   2   1      506.99      540.97      9.59 o 
   9   2   1        7.65       11.24      4.99 o 
  10   2   1      363.48      375.01     11.22 o 
  11   2   1      270.45      259.94      9.24 o 
  12   2   1       30.57       24.60      7.17 o 
  13   2   1       77.86       48.41      7.80 o 
  14   2   1       88.57      108.61      9.71 o 
  15   2   1       25.27       13.83     12.89 o 
  16   2   1      165.57      159.36     15.60 o 
  17   2   1       40.23       47.49     21.33 o 
 -17   3   1      394.23      480.50     61.15 o 
 -16   3   1      247.83      271.23     19.95 o 
 -15   3   1      222.38      204.42     26.84 o 
 -14   3   1       43.64       40.42      8.97 o 
 -13   3   1       11.98       22.94      6.42 o 
 -12   3   1        2.43       14.34     10.60 o 
 -11   3   1        2.02       -1.45     10.60 o 
 -10   3   1       92.65       81.24      6.25 o 
  -9   3   1      502.02      505.78     11.22 o 
  -8   3   1     2148.02     2165.53     26.47 o 
  -7   3   1       39.83       33.01      4.99 o 
  -6   3   1        5.69        2.71      4.79 o 
  -5   3   1       18.89       37.44      6.22 o 
  -4   3   1     1854.07     1868.16     26.84 o 
  -3   3   1       86.62       75.64      3.89 o 
  -2   3   1     2393.02     2264.55     31.22 o 
  -1   3   1     1810.22     1689.73     21.28 o 
   0   3   1     4132.94     3881.44     43.86 o 
   1   3   1      979.45      906.51     10.77 o 
   2   3   1      778.98      728.07      9.71 o 
   3   3   1      300.03      333.78      7.06 o 
   4   3   1      101.01      114.95      3.89 o 
   5   3   1     3231.30     3409.69     40.85 o 
   6   3   1      573.68      560.32      9.24 o 
   7   3   1      261.67      270.08      6.58 o 
   8   3   1      727.30      718.82     25.58 o 
   9   3   1      222.39      207.31      6.90 o 
  10   3   1      228.92      236.81     16.21 o 
  11   3   1     2340.63     2331.78     34.48 o 
  12   3   1      164.26      146.65      8.51 o 
  13   3   1      611.96      578.05     14.02 o 
  14   3   1       20.45       22.95      8.31 o 
  15   3   1       13.14        1.02      8.51 o 
  16   3   1       37.22       39.67     16.48 o 
  17   3   1      259.97      272.84     27.90 o 
 -17   4   1      141.62      128.70     24.71 o 
 -16   4   1        0.13      -23.91     23.91 o 
 -15   4   1      198.72      155.95     14.13 o 
 -14   4   1       93.37       80.69      8.08 o 
 -13   4   1       15.16       15.25      5.69 o 
 -12   4   1      241.66      241.70     21.82 o 
 -11   4   1       49.52       29.46      6.22 o 
 -10   4   1      136.00      129.22      7.46 o 
  -9   4   1      155.33      135.31      6.90 o 
  -8   4   1      321.11      343.73      9.99 o 
  -7   4   1       44.05       26.69      9.35 o 
  -6   4   1      805.17      884.40     16.16 o 
  -5   4   1        0.11        4.23      4.14 o 
  -4   4   1        2.77       17.85      2.48 o 
  -3   4   1     3908.80     4031.00     48.93 o 
  -2   4   1       84.13       72.56      3.74 o 
  -1   4   1      253.20      218.48      4.99 o 
   0   4   1     2656.31     2735.27     28.78 o 
   1   4   1     5711.94     5744.36     60.63 o 
   2   4   1      873.48      828.18     11.36 o 
   3   4   1      167.07      182.96      5.63 o 
   4   4   1      147.04      152.03      8.09 o 
   5   4   1        3.26        5.74      4.14 o 
   6   4   1        0.00       -2.66      2.99 o 
   7   4   1      161.90      153.76      6.58 o 
   8   4   1      733.33      724.15     23.69 o 
   9   4   1     1178.14     1185.76     47.40 o 
  10   4   1      593.99      555.56     11.97 o 
  11   4   1      722.96      685.26     13.48 o 
  12   4   1       92.36      109.41      7.17 o 
  13   4   1      211.35      209.85      9.59 o 
  14   4   1        2.34      -11.76     16.85 o 
  15   4   1       20.61       16.39     16.00 o 
  16   4   1       49.00       49.72     17.75 o 
 -16   5   1       24.58        0.75     19.59 o 
 -15   5   1       47.20       81.00     16.28 o 
 -14   5   1       53.46       40.01     21.23 o 
 -13   5   1      130.92      122.30     10.39 o 
 -12   5   1      442.10      472.88     14.02 o 
 -11   5   1     2139.49     2083.82     31.73 o 
 -10   5   1        3.48        0.52      6.58 o 
  -9   5   1      107.39      109.61      7.80 o 
  -8   5   1       13.08       13.63      5.09 o 
  -7   5   1      107.06      104.74      5.99 o 
  -6   5   1      668.43      637.12     10.79 o 
  -5   5   1      213.89      244.85      9.99 o 
  -4   5   1     1262.88     1407.94     46.79 o 
  -3   5   1      251.84      238.00      6.22 o 
  -2   5   1       55.62       77.42      3.89 o 
  -1   5   1       43.40       73.96      4.99 o 
   0   5   1     1814.94     1923.46     41.18 o 
   1   5   1        7.25        7.48      2.64 o 
   2   5   1     1411.30     1566.46     19.48 o 
   3   5   1      318.53      281.62      6.90 o 
   4   5   1      372.26      383.14     17.46 o 
   5   5   1       19.71       16.81      5.61 o 
   6   5   1      961.78      979.45     21.82 o 
   7   5   1      223.38      247.61      7.80 o 
   8   5   1      747.82      781.61     35.57 o 
   9   5   1     1033.46     1055.63     19.35 o 
  10   5   1      126.55      110.13      8.35 o 
  11   5   1      154.64      137.63      9.24 o 
  12   5   1      248.37      261.57     14.34 o 
  13   5   1       88.30      100.46     10.77 o 
  14   5   1        4.95       26.94     12.94 o 
  15   5   1        0.44       25.27     26.20 o 
  16   5   1      212.21      216.49     28.64 o 
 -16   6   1      502.17      509.06     33.02 o 
 -15   6   1      195.11      182.98     23.97 o 
 -14   6   1        5.40       36.62     14.10 o 
 -13   6   1      145.91      105.74     20.56 o 
 -12   6   1      198.78      196.38     17.46 o 
 -11   6   1      976.40      904.70     30.55 o 
 -10   6   1      888.18      938.95     28.68 o 
  -9   6   1      707.46      697.02     19.95 o 
  -8   6   1      113.34      150.36     13.73 o 
  -7   6   1      304.25      292.87     28.71 o 
  -6   6   1      257.52      270.38     14.98 o 
  -5   6   1        0.42       -2.90      5.09 o 
  -4   6   1      572.76      523.32     16.24 o 
  -3   6   1       43.20       41.33      7.50 o 
  -2   6   1      419.64      440.82     12.50 o 
  -1   6   1     2385.27     2444.23     28.19 o 
   0   6   1     1182.76     1164.12     13.48 o 
   1   6   1      177.20      170.41      8.73 o 
   2   6   1      468.35      463.22      8.35 o 
   3   6   1       84.84       61.77      4.42 o 
   4   6   1       52.33       64.21      8.09 o 
   5   6   1        1.15        4.30      8.12 o 
   6   6   1     1585.56     1566.72     26.30 o 
   7   6   1        0.99        5.54      8.69 o 
   8   6   1      774.11      819.41     17.95 o 
   9   6   1       45.93       41.96      5.46 o 
  10   6   1     2082.16     2101.92     33.00 o 
  11   6   1        6.89        6.16      6.57 o 
  12   6   1        3.35       -1.15     11.36 o 
  13   6   1     1033.16      933.79     27.61 o 
  14   6   1        6.08       22.90     26.22 o 
  15   6   1        5.88       15.20     23.68 o 
 -15   7   1       63.96       69.18     28.07 o 
 -14   7   1      314.62      353.86     46.17 o 
 -13   7   1       21.76       18.57     16.21 o 
 -12   7   1       44.46       36.34      6.09 o 
 -11   7   1       88.43       95.61      4.67 o 
 -10   7   1       20.16        5.35      9.24 o 
  -9   7   1      191.52      178.72     11.68 o 
  -8   7   1       94.09       89.89      9.23 o 
  -7   7   1      191.26      210.36     11.36 o 
  -6   7   1      832.37      810.26     16.85 o 
  -5   7   1      607.86      564.61     32.45 o 
  -4   7   1     1526.35     1459.39     21.61 o 
  -3   7   1      221.22      215.28      7.06 o 
  -2   7   1      373.36      385.80     14.34 o 
  -1   7   1      587.69      543.22     10.16 o 
   0   7   1      366.44      433.18     12.47 o 
   1   7   1      125.15      152.36      5.30 o 
   2   7   1       28.18       37.40      3.89 o 
   3   7   1      576.54      583.80     13.11 o 
   4   7   1       12.54       11.22      4.42 o 
   5   7   1     2130.54     2130.31     31.18 o 
   6   7   1     1757.92     1740.67     29.32 o 
   7   7   1      137.31      141.22     10.48 o 
   8   7   1        1.59       -6.68      6.69 o 
   9   7   1        0.86        1.97      9.99 o 
  10   7   1       74.27       65.59      9.59 o 
  11   7   1      148.34      104.08     16.85 o 
  12   7   1        3.25       29.88     15.04 o 
  13   7   1       35.80        7.85     16.15 o 
  14   7   1       11.82        3.74     19.84 o 
  15   7   1      109.82      130.45     44.92 o 
 -14   8   1      479.77      539.44     49.91 o 
 -13   8   1      395.40      416.13     28.61 o 
 -12   8   1        0.19       10.42     17.69 o 
 -11   8   1        4.89       20.01     15.92 o 
 -10   8   1       63.21       70.54     13.11 o 
  -9   8   1       74.15       68.83     10.16 o 
  -8   8   1        2.60        6.93      9.35 o 
  -7   8   1        8.22        7.63      7.17 o 
  -6   8   1       52.66       54.37      8.51 o 
  -5   8   1      141.90      163.32      7.17 o 
  -4   8   1      500.43      508.61     11.00 o 
  -3   8   1      136.27      130.40      7.06 o 
  -2   8   1      521.49      589.41     11.31 o 
  -1   8   1      379.69      430.45      9.23 o 
   0   8   1     1122.16     1105.73     15.89 o 
   1   8   1     1939.37     1940.47     53.03 o 
   2   8   1      265.09      255.67      8.12 o 
   3   8   1       11.49       30.68      7.48 o 
   4   8   1      393.74      367.98     11.83 o 
   5   8   1      555.50      571.18     23.07 o 
   6   8   1       36.06       18.90      8.35 o 
   7   8   1      123.14      100.24     16.21 o 
   8   8   1      187.91      151.73     10.79 o 
   9   8   1        0.20       11.86      8.84 o 
  10   8   1      863.21      814.25     22.00 o 
  11   8   1       50.17       33.55     15.09 o 
  12   8   1       34.42       -9.67     46.17 o 
  13   8   1        0.77       13.33     21.42 o 
  14   8   1      172.45      267.71     32.68 o 
 -13   9   1        0.39        5.50     24.05 o 
 -12   9   1      254.22      254.54     37.44 o 
 -11   9   1       36.51       53.78     15.90 o 
 -10   9   1      118.44      121.81     14.96 o 
  -9   9   1       93.15       88.13     11.97 o 
  -8   9   1      120.56       94.79     10.39 o 
  -7   9   1      242.26      233.67     11.06 o 
  -6   9   1     1032.62     1086.82     20.59 o 
  -5   9   1       94.26       85.27      7.17 o 
  -4   9   1      133.77       89.23      7.06 o 
  -3   9   1      114.38       86.35      6.86 o 
  -2   9   1       33.47       50.31      8.12 o 
  -1   9   1     1923.94     1857.29     26.81 o 
   0   9   1      137.34      134.53      6.90 o 
   1   9   1     1138.20     1057.45     17.54 o 
   2   9   1      232.57      227.57      7.80 o 
   3   9   1      223.04      225.41      8.35 o 
   4   9   1       14.49       12.20      5.69 o 
   5   9   1      251.60      235.05     19.95 o 
   6   9   1      122.85      140.35      9.90 o 
   7   9   1      328.13      332.17     23.71 o 
   8   9   1      115.95      108.79     10.39 o 
   9   9   1        8.41       12.23     10.39 o 
  10   9   1        6.69       -8.23     12.89 o 
  11   9   1       62.19       26.27     18.91 o 
  12   9   1      383.09      387.69     44.92 o 
  13   9   1      146.44      169.95     36.80 o 
 -12  10   1      183.32      176.75     40.54 o 
 -11  10   1      320.70      304.20     31.56 o 
 -10  10   1      499.55      544.44     26.29 o 
  -9  10   1       10.87        0.00     15.90 o 
  -8  10   1       77.90       70.14     15.60 o 
  -7  10   1       94.34       78.05     10.48 o 
  -6  10   1      117.84       95.30     14.37 o 
  -5  10   1      111.87      114.78      7.46 o 
  -4  10   1      477.61      483.66     28.07 o 
  -3  10   1       17.01       22.63      8.73 o 
  -2  10   1      257.80      226.29     13.73 o 
  -1  10   1      270.40      278.48      8.97 o 
   0  10   1       58.71       67.95      8.08 o 
   1  10   1       52.04       48.51      7.48 o 
   2  10   1       29.29       24.48      5.46 o 
   3  10   1      399.90      444.06     23.10 o 
   4  10   1      176.36      158.23     10.11 o 
   5  10   1      273.11      288.68     17.46 o 
   6  10   1        9.20      -11.36     11.36 o 
   7  10   1      236.27      222.04     23.69 o 
   8  10   1      528.14      544.71     21.48 o 
   9  10   1      222.14      203.90     19.44 o 
  10  10   1      399.47      396.36     27.22 o 
  11  10   1       48.97       37.44     23.76 o 
 -10  11   1      206.79      195.70     49.91 o 
  -9  11   1      229.95      207.89     20.84 o 
  -8  11   1      113.92      100.85     42.41 o 
  -7  11   1       54.95       60.13     30.58 o 
  -6  11   1        0.82       21.84     18.10 o 
  -5  11   1      202.84      198.94     26.22 o 
  -4  11   1      274.60      249.06     11.48 o 
  -3  11   1       44.17       65.71      8.69 o 
  -2  11   1       38.53       37.62      8.08 o 
  -1  11   1       17.31       15.34      8.51 o 
   0  11   1      503.75      455.42     13.80 o 
   1  11   1       12.79       15.74     10.60 o 
   2  11   1      553.03      532.02     16.70 o 
   3  11   1      313.91      327.63     13.22 o 
   4  11   1      684.95      660.86     18.46 o 
   5  11   1       14.34       17.09     11.97 o 
   6  11   1      257.69      215.57     52.42 o 
   7  11   1      240.67      230.12     20.59 o 
   8  11   1      308.37      346.11     23.76 o 
   9  11   1      352.51      332.13     27.93 o 
  10  11   1        4.16      -17.05     19.10 o 
  -8  12   1        0.06        6.08     34.93 o 
  -7  12   1       13.09       47.66     29.94 o 
  -6  12   1        5.11      -15.29     20.97 o 
  -5  12   1        3.92       -4.97     27.45 o 
  -4  12   1       61.43       53.95     36.18 o 
  -3  12   1       67.15       61.29     13.48 o 
  -2  12   1      142.04      144.45     29.94 o 
  -1  12   1       12.44       11.24     14.98 o 
   0  12   1      808.31      748.15     38.67 o 
   1  12   1     1011.54      967.07     63.64 o 
   2  12   1       35.06       47.74     13.49 o 
   3  12   1        0.80       -9.05     16.82 o 
   4  12   1       37.55       40.52     64.25 o 
   5  12   1     1007.39     1061.66     65.51 o 
   6  12   1        8.29       -9.12     43.66 o 
   7  12   1      110.70      117.23     22.52 o 
  -4  13   1        5.64       -2.51     39.95 o 
  -3  13   1       74.62      131.01     41.18 o 
  -2  13   1       82.13      106.07     22.48 o 
  -1  13   1       91.27      154.72     24.94 o 
   0  13   1       86.97       57.41     23.71 o 
   1  13   1      279.65      351.86     29.96 o 
   2  13   1      271.56      299.46     27.45 o 
   3  13   1      158.20      138.49     39.95 o 
   4  13   1       71.78       51.17     29.96 o 
 -18   0   2        4.87        3.74     37.44 o 
 -17   0   2       80.12       28.68     18.69 o 
 -16   0   2        7.93       -2.51     18.69 o 
 -15   0   2       33.12       36.21     11.22 o 
 -14   0   2      323.77      335.62     14.96 o 
 -13   0   2      216.06      209.63     12.50 o 
 -12   0   2      145.90      144.74     11.22 o 
 -11   0   2      353.18      399.28     13.73 o 
 -10   0   2      338.30      365.58     11.22 o 
  -9   0   2      159.07      213.37      8.76 o 
  -8   0   2       35.61       49.88      4.97 o 
  -7   0   2      123.45      139.77      7.48 o 
  -6   0   2     4763.10     4530.55     77.34 o 
  -5   0   2     6735.54     6392.21    107.30 o 
  -4   0   2    20518.66    18177.19    288.25 o 
  -2   0   2      201.83      197.39      6.25 o 
  -1   0   2      181.17      172.91      2.51 o 
   1   0   2      533.34      457.93     23.71 o 
   3   0   2     4506.72     4384.58     67.40 o 
   4   0   2     8481.40     7999.33    118.51 o 
   5   0   2     1767.79     1741.87     28.68 o 
   6   0   2     7265.84     6958.71    104.79 o 
   7   0   2     2460.12     2413.16     44.92 o 
   8   0   2      172.46      167.22      8.76 o 
   9   0   2      539.02      627.61     17.46 o 
  10   0   2      401.74      407.99     14.96 o 
  11   0   2     5420.68     5649.78    102.33 o 
  12   0   2     1098.64     1056.85     28.68 o 
  13   0   2     1958.68     1998.87     46.15 o 
  14   0   2       88.81      103.56     17.46 o 
  15   0   2        2.56       -1.23     14.96 o 
  16   0   2      150.09      119.80     19.97 o 
  17   0   2       61.78       32.42     22.48 o 
 -18   1   2       53.88       71.58     46.79 o 
 -17   1   2        0.85        4.29     11.68 o 
 -16   1   2       55.44       75.85     11.89 o 
 -15   1   2      244.72      250.13     26.84 o 
 -14   1   2      311.99      306.54     10.57 o 
 -13   1   2        2.48       -3.74      6.19 o 
 -12   1   2        4.77        1.75      6.22 o 
 -11   1   2      306.24      318.81      8.84 o 
 -10   1   2       20.03       24.34      4.42 o 
  -9   1   2     2344.60     2545.48     31.76 o 
  -8   1   2       68.83       55.18      3.89 o 
  -7   1   2     2863.08     3083.86     39.25 o 
  -6   1   2       65.77       66.77      3.51 o 
  -5   1   2     5535.30     5373.60     63.52 o 
  -4   1   2     2735.31     2609.66     32.19 o 
  -3   1   2     5653.34     5034.67    165.94 o 
  -2   1   2      496.97      413.71     18.10 o 
  -1   1   2    15379.69    15312.51    232.06 o 
   0   1   2    12995.33    11247.68    164.71 o 
   1   1   2     5599.16     4754.10     70.74 o 
   3   1   2     1572.60     1570.32     18.54 o 
   4   1   2      646.06      549.75      8.12 o 
   5   1   2     1796.54     1752.50     20.24 o 
   6   1   2      421.22      392.81      9.35 o 
   7   1   2       46.00       62.41      4.42 o 
   8   1   2     1380.64     1342.26     19.35 o 
   9   1   2      965.30     1009.11     15.81 o 
  10   1   2     1018.97     1007.31     16.32 o 
  11   1   2     2009.39     2032.84     31.97 o 
  12   1   2     1015.91     1022.00     24.33 o 
  13   1   2     1281.63     1263.98     23.83 o 
  14   1   2       45.70       49.94      9.24 o 
  15   1   2      130.75      123.07     13.09 o 
  16   1   2      189.50      187.84     15.81 o 
  17   1   2      101.30       71.25     19.95 o 
 -18   2   2       28.69        4.61     32.28 o 
 -17   2   2       33.79       45.63     16.15 o 
 -16   2   2       17.40        4.70     11.06 o 
 -15   2   2      455.90      504.66     16.49 o 
 -14   2   2      617.14      627.45     26.20 o 
 -13   2   2        4.03        4.18     12.47 o 
 -12   2   2     1644.82     1677.33     25.58 o 
 -11   2   2      275.28      271.04      8.73 o 
 -10   2   2     2139.91     2085.01     26.47 o 
  -9   2   2     1002.00      988.87     14.99 o 
  -8   2   2      153.19      189.29      5.69 o 
  -7   2   2      203.75      201.07      9.99 o 
  -6   2   2      318.73      289.69     11.24 o 
  -5   2   2       37.62       52.82      3.12 o 
  -4   2   2        8.84       -2.33      2.33 o 
  -3   2   2     5687.81     5375.27     67.08 o 
  -2   2   2      151.67      222.25      9.99 o 
   2   2   2       11.53       21.65      4.99 o 
   3   2   2       17.48       -4.38      4.38 o 
   4   2   2      712.47      703.86      9.24 o 
   5   2   2       26.67       14.96      3.51 o 
   6   2   2     1562.47     1641.50     20.28 o 
   7   2   2       19.96       22.41      3.89 o 
   8   2   2       50.13       47.95      4.79 o 
   9   2   2      787.35      801.22     20.59 o 
  10   2   2      889.49      875.29     31.19 o 
  11   2   2      203.57      220.97      9.24 o 
  12   2   2      299.11      282.39     16.85 o 
  13   2   2       18.27       22.85      8.08 o 
  14   2   2      291.04      291.76     21.84 o 
  15   2   2       11.70        7.06     11.86 o 
  16   2   2       23.94       47.92     20.50 o 
  17   2   2      291.19      339.88     50.55 o 
 -17   3   2       40.57       39.49     17.75 o 
 -16   3   2      224.73      240.36     17.39 o 
 -15   3   2       71.01       54.23     10.11 o 
 -14   3   2       53.73       28.06      6.90 o 
 -13   3   2     1388.39     1423.34     23.63 o 
 -12   3   2      257.11      242.39      8.35 o 
 -11   3   2      840.70      868.30     14.93 o 
 -10   3   2      506.52      513.75     21.84 o 
  -9   3   2      257.08      241.51      6.19 o 
  -8   3   2       73.41       65.89      3.89 o 
  -7   3   2     2171.58     2178.48     29.48 o 
  -6   3   2     1015.63      937.05     14.54 o 
  -5   3   2      425.45      415.26     27.45 o 
  -4   3   2     3444.17     3509.20     43.87 o 
  -3   3   2        5.12       -5.69      5.69 o 
  -2   3   2       42.76       39.65      3.89 o 
  -1   3   2      137.52      128.26      6.86 o 
   0   3   2    19253.06    17749.64    211.56 o 
   1   3   2     1360.60     1400.90     26.20 o 
   2   3   2     1151.94     1094.09     13.48 o 
   3   3   2      273.38      288.48      8.73 o 
   4   3   2     3380.65     3321.12     34.63 o 
   5   3   2     1814.48     1806.35     21.61 o 
   6   3   2      299.65      284.36     11.86 o 
   7   3   2     1650.00     1707.58     23.08 o 
   8   3   2      266.85      246.69      6.58 o 
   9   3   2        2.33        2.05      4.32 o 
  10   3   2       65.98       66.17      6.22 o 
  11   3   2      460.10      452.26     12.47 o 
  12   3   2      324.07      320.77     10.57 o 
  13   3   2      123.18      114.10      8.69 o 
  14   3   2       98.98      118.53     10.60 o 
  15   3   2        5.61       12.68     14.63 o 
  16   3   2       69.96       72.98     50.52 o 
  17   3   2       13.98       12.47     23.04 o 
 -17   4   2      500.43      509.32     69.88 o 
 -16   4   2       95.51      130.41     30.58 o 
 -15   4   2       20.44       10.15     23.10 o 
 -14   4   2      108.89       71.87     12.83 o 
 -13   4   2       34.08       47.64     10.60 o 
 -12   4   2      148.01      158.34      9.99 o 
 -11   4   2      192.26      214.54      9.96 o 
 -10   4   2        8.39       28.92      7.50 o 
  -9   4   2     1704.34     1759.03     28.43 o 
  -8   4   2        3.99       17.26      3.34 o 
  -7   4   2        1.32       -1.16      5.30 o 
  -6   4   2      139.12      143.56      4.32 o 
  -5   4   2      422.63      418.89      7.38 o 
  -4   4   2       35.70       51.87      4.38 o 
  -3   4   2       28.28       32.95      3.12 o 
  -2   4   2      497.08      568.38      8.84 o 
  -1   4   2      131.52      135.04      3.89 o 
   0   4   2       59.72       49.93      5.61 o 
   1   4   2       76.22       56.12      2.99 o 
   2   4   2      179.51      160.53      5.61 o 
   3   4   2     4004.00     4143.76     47.54 o 
   4   4   2      307.64      314.54      7.93 o 
   5   4   2     2630.16     2793.33     34.63 o 
   6   4   2      312.64      258.99     11.24 o 
   7   4   2      524.09      535.19     11.00 o 
   8   4   2      258.99      312.36      7.17 o 
   9   4   2      104.68       98.31      8.12 o 
  10   4   2     1098.10     1074.83     27.45 o 
  11   4   2     1742.41     1738.06     26.43 o 
  12   4   2      633.11      614.35     14.37 o 
  13   4   2      191.72      162.34      8.97 o 
  14   4   2      188.13      114.56     22.48 o 
  15   4   2      132.37      158.99     21.84 o 
  16   4   2       14.58        9.53     23.34 o 
 -16   5   2       26.12       37.44     25.17 o 
 -15   5   2      122.26      122.71     17.18 o 
 -14   5   2      303.07      278.12     15.60 o 
 -13   5   2      326.26      316.68     14.37 o 
 -12   5   2       79.06       85.86      8.69 o 
 -11   5   2     1154.89     1211.75     21.61 o 
 -10   5   2        2.55       10.85      5.69 o 
  -9   5   2     1882.31     1858.24     27.32 o 
  -8   5   2      338.97      313.21      8.69 o 
  -7   5   2      393.37      415.58     11.68 o 
  -6   5   2        3.91        3.74      4.79 o 
  -5   5   2        7.12       25.21      3.34 o 
  -4   5   2       10.48        0.17      3.12 o 
  -3   5   2      661.01      645.50     11.00 o 
  -2   5   2     2161.99     2170.61     34.31 o 
  -1   5   2     3729.15     3985.69     41.73 o 
   0   5   2      265.27      308.91      5.69 o 
   1   5   2     4355.46     4641.46     48.17 o 
   2   5   2        0.16        1.23      2.64 o 
   3   5   2      275.11      286.35      6.19 o 
   4   5   2      701.07      815.37     14.93 o 
   5   5   2      630.66      643.94     21.84 o 
   6   5   2       88.52       97.31      7.46 o 
   7   5   2      518.28      515.90     11.00 o 
   8   5   2     2046.95     1964.41     30.56 o 
   9   5   2      208.68      214.65      9.71 o 
  10   5   2      911.22      985.24     20.59 o 
  11   5   2      473.40      433.39     21.20 o 
  12   5   2      283.60      262.41     12.26 o 
  13   5   2       26.24       36.07     14.34 o 
  14   5   2       54.15       33.59     24.94 o 
  15   5   2        4.13       -4.33     22.42 o 
  16   5   2        3.31       29.34     26.03 o 
 -16   6   2       30.85       14.52     44.92 o 
 -15   6   2       78.13       54.51     22.14 o 
 -14   6   2      121.89      157.27     16.39 o 
 -13   6   2       37.72       47.06     10.39 o 
 -12   6   2       20.61       38.75     10.11 o 
 -11   6   2        3.56       -4.99      7.06 o 
 -10   6   2        2.25        7.40      6.86 o 
  -9   6   2       24.16       20.61      4.54 o 
  -8   6   2     1066.14     1096.89     17.59 o 
  -7   6   2      210.09      197.06      6.57 o 
  -6   6   2     2031.40     2066.05     30.35 o 
  -5   6   2        0.00        7.17      2.38 o 
  -4   6   2      626.23      643.02     11.36 o 
  -3   6   2      238.32      261.39      6.90 o 
  -2   6   2      164.23      184.15      5.69 o 
  -1   6   2      395.18      393.13      7.06 o 
   0   6   2      304.49      283.64      6.22 o 
   1   6   2     2620.80     2894.32     33.27 o 
   2   6   2        0.00        0.17      3.12 o 
   3   6   2      940.94      937.33     12.26 o 
   4   6   2      141.11      125.32      6.58 o 
   5   6   2      179.84      173.99      7.46 o 
   6   6   2      686.04      709.13     15.28 o 
   7   6   2      492.48      449.65     13.65 o 
   8   6   2     1431.37     1444.53     26.30 o 
   9   6   2     1177.55     1160.80     28.09 o 
  10   6   2      473.55      514.53     13.15 o 
  11   6   2      704.32      685.12     16.16 o 
  12   6   2      236.17      192.16     12.03 o 
  13   6   2       49.40       40.77     12.01 o 
  14   6   2     1024.42     1017.06     44.76 o 
  15   6   2       68.33       30.26     43.66 o 
 -15   7   2       36.21       33.62     26.20 o 
 -14   7   2       17.05       50.13     29.32 o 
 -13   7   2       36.18       41.94      8.55 o 
 -12   7   2      321.62      302.78     13.11 o 
 -11   7   2      226.51      204.45      7.71 o 
 -10   7   2        5.21        8.32     10.63 o 
  -9   7   2      468.79      438.62     14.93 o 
  -8   7   2     1512.68     1483.52     25.92 o 
  -7   7   2     2481.95     2479.87     53.03 o 
  -6   7   2      106.80       84.25      7.83 o 
  -5   7   2     1591.57     1569.19     22.00 o 
  -4   7   2        0.74        1.23      3.34 o 
  -3   7   2      677.65      765.90     22.46 o 
  -2   7   2       11.13        8.76      5.61 o 
  -1   7   2     1862.48     1994.40     23.97 o 
   0   7   2      893.28      902.26     12.60 o 
   1   7   2        8.37       11.52      8.12 o 
   2   7   2       21.51       28.22      2.99 o 
   3   7   2       22.27       22.48      3.89 o 
   4   7   2       90.14       95.03      7.38 o 
   5   7   2      618.27      581.97     44.92 o 
   6   7   2     1218.23     1246.05     21.88 o 
   7   7   2      168.42      164.81     11.22 o 
   8   7   2      735.03      688.89     17.19 o 
   9   7   2      389.44      423.09     14.99 o 
  10   7   2      204.82      226.10     13.15 o 
  11   7   2      242.03      239.34     17.59 o 
  12   7   2      278.03      303.22     53.03 o 
  13   7   2        9.65       20.11     23.24 o 
  14   7   2        1.62       21.99     22.79 o 
 -14   8   2        2.88       20.95     43.66 o 
 -13   8   2        5.44      -10.81     17.75 o 
 -12   8   2      257.77      208.51     27.45 o 
 -11   8   2        1.85       -9.62     13.75 o 
 -10   8   2        0.54       -0.90     11.97 o 
  -9   8   2      469.10      501.18     33.06 o 
  -8   8   2       54.89       52.64      9.96 o 
  -7   8   2      140.47      156.42      8.97 o 
  -6   8   2      272.30      282.22     14.98 o 
  -5   8   2       90.68       83.59      5.99 o 
  -4   8   2      146.91      162.21      6.86 o 
  -3   8   2     2547.31     2671.76     32.31 o 
  -2   8   2      163.88      193.06      7.17 o 
  -1   8   2     1420.57     1537.75     20.96 o 
   0   8   2       39.19       31.58      5.99 o 
   1   8   2       50.94       67.40      5.30 o 
   2   8   2      118.96       98.21      4.45 o 
   3   8   2       15.53       22.73      6.22 o 
   4   8   2     1533.57     1557.25     22.39 o 
   5   8   2       84.18       75.51      7.38 o 
   6   8   2     1206.28     1269.73     39.31 o 
   7   8   2       38.93       32.64      8.97 o 
   8   8   2        0.12        7.50     12.47 o 
   9   8   2       49.56       38.21      9.24 o 
  10   8   2       29.95       21.11     11.89 o 
  11   8   2      299.36      289.04     20.84 o 
  12   8   2       78.90       62.86     41.79 o 
  13   8   2      293.11      277.65     26.98 o 
 -13   9   2       86.42       84.24     22.48 o 
 -12   9   2       15.91       84.73     23.24 o 
 -11   9   2      535.85      517.30     35.57 o 
 -10   9   2       39.28       23.02     15.43 o 
  -9   9   2     1128.26     1119.52     47.40 o 
  -8   9   2      676.09      690.99     17.69 o 
  -7   9   2        0.82       15.60      9.71 o 
  -6   9   2        2.07       -0.13      7.80 o 
  -5   9   2      222.47      217.16     11.86 o 
  -4   9   2      602.25      560.94     12.26 o 
  -3   9   2     1836.27     1997.08     27.19 o 
  -2   9   2      786.29      733.55     13.40 o 
  -1   9   2        3.18        0.26      3.89 o 
   0   9   2      116.30      136.97      6.90 o 
   1   9   2     1940.21     1931.63     25.84 o 
   2   9   2       32.06       19.37      7.46 o 
   3   9   2     1018.35      983.50     18.82 o 
   4   9   2       18.50       13.50     11.24 o 
   5   9   2      122.15      124.93      9.35 o 
   6   9   2      106.66       88.66     16.85 o 
   7   9   2       53.69       66.83     11.22 o 
   8   9   2        9.96       24.66     10.16 o 
   9   9   2        0.00       11.83     10.57 o 
  10   9   2      152.52      180.72     17.07 o 
  11   9   2       22.56       22.29     24.05 o 
  12   9   2      257.79      256.60     31.93 o 
 -12  10   2      727.41      810.79    111.68 o 
 -11  10   2       20.37       12.41     39.95 o 
 -10  10   2      136.90      150.87     21.23 o 
  -9  10   2      124.54      124.54     17.46 o 
  -8  10   2      257.49      298.59     21.20 o 
  -7  10   2       31.84       12.15     16.85 o 
  -6  10   2      151.26      145.63     10.79 o 
  -5  10   2      146.11      142.68      8.35 o 
  -4  10   2      117.17      115.06      8.35 o 
  -3  10   2      316.85      328.78     10.79 o 
  -2  10   2      406.61      389.22     11.06 o 
  -1  10   2     1013.40      998.55     17.54 o 
   0  10   2       57.74       63.56     14.34 o 
   1  10   2     1738.10     1731.75     47.43 o 
   2  10   2       96.70      103.94      9.71 o 
   3  10   2        0.99       -3.12     13.11 o 
   4  10   2        0.72        0.85      8.73 o 
   5  10   2       83.02       76.66     20.59 o 
   6  10   2      458.46      473.41     17.46 o 
   7  10   2       46.88        9.57     10.16 o 
   8  10   2      118.76      121.34     16.33 o 
   9  10   2       19.50       17.94     23.07 o 
  10  10   2        0.23      -14.33     28.68 o 
  11  10   2        0.00       15.99     26.30 o 
 -10  11   2      498.89      540.24     37.15 o 
  -9  11   2      223.55      283.57     24.86 o 
  -8  11   2       67.97       47.06     14.93 o 
  -7  11   2      526.26      575.12     22.48 o 
  -6  11   2       54.02       58.95     12.22 o 
  -5  11   2      262.09      288.85     24.94 o 
  -4  11   2       40.62       34.25      9.23 o 
  -3  11   2      210.50      193.29     14.98 o 
  -2  11   2       29.46       32.67      8.73 o 
  -1  11   2      518.31      486.16     22.46 o 
   0  11   2       25.72       16.96      7.17 o 
   1  11   2      375.86      378.92     12.89 o 
   2  11   2      462.84      452.59     15.43 o 
   3  11   2       10.03       10.86     10.48 o 
   4  11   2       87.26       80.95     10.11 o 
   5  11   2      226.80      208.18     34.31 o 
   6  11   2      381.53      423.55     24.23 o 
   7  11   2        7.42      -12.25     13.09 o 
   8  11   2      102.85       52.33     28.71 o 
   9  11   2      161.70      164.88     36.80 o 
  -8  12   2        5.15      -23.71     23.71 o 
  -7  12   2        4.81       18.69     28.68 o 
  -6  12   2       89.62       42.41     28.68 o 
  -5  12   2        0.60       26.22     21.20 o 
  -4  12   2       23.65       21.69     10.48 o 
  -3  12   2       63.98       97.09     13.40 o 
  -2  12   2       57.34       58.99     13.40 o 
  -1  12   2       34.44       15.60     39.92 o 
   0  12   2      513.29      491.25     26.30 o 
   1  12   2        4.25      -15.09     15.09 o 
   2  12   2        1.37        6.27     13.49 o 
   3  12   2        2.02        3.74     13.18 o 
   4  12   2       44.72       27.21     22.95 o 
   5  12   2       82.62       57.50     24.33 o 
   6  12   2        0.61       26.54     28.19 o 
   7  12   2      150.36      170.60     54.29 o 
  -4  13   2      777.60      909.60     73.60 o 
  -3  13   2      552.48      554.01     58.64 o 
  -2  13   2        1.02       16.24     14.96 o 
  -1  13   2      283.40      272.01     23.71 o 
   0  13   2        0.16      -11.22     14.96 o 
   1  13   2      219.69      232.06     24.94 o 
   2  13   2      260.61      291.98     44.92 o 
   3  13   2      115.46       74.88     32.42 o 
 -18   1   3      110.41       87.47     21.23 o 
 -17   1   3       69.88       64.21     12.76 o 
 -16   1   3      169.20      159.69     12.76 o 
 -15   1   3      234.37      218.91     11.00 o 
 -14   1   3        6.23       -4.91      8.12 o 
 -13   1   3      192.59      186.29      8.35 o 
 -12   1   3     1096.86     1096.36     18.07 o 
 -11   1   3       21.02       19.84      4.79 o 
 -10   1   3       69.88       82.04      8.73 o 
  -9   1   3      110.86       86.98      4.79 o 
  -8   1   3     2055.88     2079.21     29.32 o 
  -7   1   3     1015.21     1077.44     15.90 o 
  -6   1   3      425.62      432.40      8.35 o 
  -5   1   3     4324.73     4108.64     54.26 o 
  -4   1   3     1075.93     1093.66     14.99 o 
  -3   1   3    50243.11    44482.22   1377.51 o 
  -2   1   3     8356.12     7476.51    244.56 o 
  -1   1   3      160.21      174.96      2.93 o 
   0   1   3       22.48        6.98      2.61 o 
   2   1   3     3879.70     3881.84     45.88 o 
   3   1   3     2246.19     2234.02     27.19 o 
   4   1   3     3285.26     3106.41     34.40 o 
   5   1   3      816.08      750.57     10.57 o 
   6   1   3     1628.80     1672.16     20.72 o 
   7   1   3       20.89       19.83      3.89 o 
   8   1   3     1249.69     1247.18     22.46 o 
   9   1   3     1217.13     1255.13     19.83 o 
  10   1   3       27.87       30.37      5.69 o 
  11   1   3        3.85       18.04      6.58 o 
  12   1   3       31.80       25.69      9.35 o 
  13   1   3      494.09      499.94     14.54 o 
  14   1   3        0.34       -7.71     16.85 o 
  15   1   3       18.62       11.86     13.09 o 
  16   1   3        1.40        4.03     14.54 o 
  17   1   3      115.36       80.05     26.16 o 
 -18   2   3        0.03      -15.62     29.32 o 
 -17   2   3       38.13        8.62     16.78 o 
 -16   2   3       18.73        9.17      8.08 o 
 -15   2   3       17.96       25.75     10.60 o 
 -14   2   3       33.56       37.77      7.46 o 
 -13   2   3       69.63       74.39      7.50 o 
 -12   2   3     1138.22     1186.48     26.81 o 
 -11   2   3        6.82        3.85      4.79 o 
 -10   2   3        6.00        7.50      4.42 o 
  -9   2   3      641.02      597.30     11.00 o 
  -8   2   3     1298.03     1406.80     24.97 o 
  -7   2   3     2671.34     2689.75     35.26 o 
  -6   2   3     3077.84     3249.37     45.56 o 
  -5   2   3     1470.20     1443.29     44.30 o 
  -4   2   3      586.90      488.08      9.59 o 
  -3   2   3     5997.91     5764.17     79.23 o 
  -2   2   3     8751.67     8310.37    121.69 o 
  -1   2   3      991.59     1069.96     28.07 o 
   0   2   3     1246.90     1299.11     25.58 o 
   1   2   3      697.25      713.40     11.36 o 
   2   2   3     1282.93     1173.45     14.93 o 
   3   2   3     4847.29     4594.32     52.22 o 
   4   2   3     6746.89     6687.03     73.72 o 
   5   2   3      647.24      643.84      9.71 o 
   6   2   3       58.65       50.39      3.89 o 
   7   2   3     1536.90     1622.72     22.48 o 
   8   2   3       27.42       11.86      5.61 o 
   9   2   3      271.77      270.43      8.35 o 
  10   2   3      380.14      367.78     18.08 o 
  11   2   3       18.74        8.09      6.19 o 
  12   2   3      500.91      480.85     14.98 o 
  13   2   3      173.11      134.02      8.69 o 
  14   2   3        2.49       15.92     10.16 o 
  15   2   3      117.98      104.22     14.54 o 
  16   2   3       50.11       13.01     19.36 o 
  17   2   3       94.19       70.70     20.11 o 
 -17   3   3      201.06      188.56     20.59 o 
 -16   3   3      127.19      143.99     12.50 o 
 -15   3   3        2.74      -10.63     10.63 o 
 -14   3   3       19.55        9.99      7.06 o 
 -13   3   3     1084.44     1125.03     18.07 o 
 -12   3   3       80.81       76.13     11.86 o 
 -11   3   3       25.38       20.82      5.29 o 
 -10   3   3      138.74      125.65      6.19 o 
  -9   3   3       85.81       86.44      4.79 o 
  -8   3   3       24.40       15.67      4.14 o 
  -7   3   3       73.77      115.56      6.25 o 
  -6   3   3     2869.57     3056.12     41.02 o 
  -5   3   3     1706.75     1780.06     25.17 o 
  -4   3   3      404.97      406.52     21.84 o 
  -3   3   3       76.13       72.40      6.86 o 
  -2   3   3       45.99       25.77      2.99 o 
  -1   3   3     5064.44     4819.51     66.01 o 
   0   3   3     2946.89     2915.64     38.00 o 
   1   3   3       91.95       75.62      3.51 o 
   2   3   3     2490.54     2402.25     28.07 o 
   3   3   3      205.14      187.01      7.48 o 
   4   3   3      654.72      682.25     10.48 o 
   5   3   3     2072.61     2295.02     27.32 o 
   6   3   3      272.65      244.56      6.19 o 
   7   3   3     1361.55     1432.36     26.84 o 
   8   3   3       46.04       28.48      4.79 o 
   9   3   3      111.24      103.91      5.99 o 
  10   3   3      389.90      387.75     10.11 o 
  11   3   3     1249.59     1248.13     29.32 o 
  12   3   3      267.47      244.62      9.71 o 
  13   3   3      107.25       93.40      8.35 o 
  14   3   3        0.23        4.66      9.59 o 
  15   3   3        4.94       -5.37     17.31 o 
  16   3   3      206.00      216.95     23.76 o 
 -17   4   3        2.34      -12.86     19.78 o 
 -16   4   3      120.40       91.57     18.72 o 
 -15   4   3      279.92      245.33     15.45 o 
 -14   4   3       70.53       56.12     12.28 o 
 -13   4   3      393.20      402.07     13.65 o 
 -12   4   3       23.68       22.76      5.59 o 
 -11   4   3       84.38       85.25      6.22 o 
 -10   4   3       46.09       39.65      5.46 o 
  -9   4   3       16.56       30.13      4.32 o 
  -8   4   3      212.91      261.11     23.07 o 
  -7   4   3      114.83      111.53      5.09 o 
  -6   4   3      480.02      505.47     10.48 o 
  -5   4   3      787.94      801.27     11.97 o 
  -4   4   3      137.74      175.58      7.06 o 
  -3   4   3        0.00        3.10      3.51 o 
  -2   4   3     1699.73     1764.15     24.51 o 
  -1   4   3       28.49       22.16      3.21 o 
   0   4   3      917.72      929.94     11.89 o 
   1   4   3       42.31       31.94      2.64 o 
   2   4   3     4905.46     5051.36     54.26 o 
   3   4   3      318.07      357.35      7.46 o 
   4   4   3       65.61       95.23      4.14 o 
   5   4   3      644.05      704.80      9.59 o 
   6   4   3      128.86      137.26      3.34 o 
   7   4   3      605.24      538.50     26.84 o 
   8   4   3     1369.92     1300.69     19.83 o 
   9   4   3       98.49      105.15      9.99 o 
  10   4   3        0.69       -5.69      5.69 o 
  11   4   3      694.92      712.66     14.99 o 
  12   4   3      685.19      659.65     15.90 o 
  13   4   3        4.95       10.54      7.38 o 
  14   4   3      264.96      229.05     37.41 o 
  15   4   3       70.59      103.30     34.93 o 
  16   4   3      116.33      108.31     23.97 o 
 -17   5   3      157.00      122.82     23.59 o 
 -16   5   3      115.30      182.75     19.36 o 
 -15   5   3      275.63      283.11     19.33 o 
 -14   5   3       66.43       76.49     11.52 o 
 -13   5   3        9.76        7.07      8.35 o 
 -12   5   3       18.41       30.17      8.35 o 
 -11   5   3      991.00     1005.63     44.92 o 
 -10   5   3      194.56      182.52     10.63 o 
  -9   5   3      505.80      504.58     13.65 o 
  -8   5   3        0.00       -5.61      7.06 o 
  -7   5   3        1.27       13.10      5.09 o 
  -6   5   3       72.67       75.92      3.44 o 
  -5   5   3       29.84       31.20      6.86 o 
  -4   5   3     1370.43     1487.88     21.48 o 
  -3   5   3     1356.52     1350.06     18.28 o 
  -2   5   3     7152.89     7379.82     83.47 o 
  -1   5   3      314.99      298.34      5.69 o 
   0   5   3        0.78        8.21      2.99 o 
   1   5   3     1500.27     1512.57     32.45 o 
   2   5   3      492.84      454.19      7.17 o 
   3   5   3      813.60      821.77     13.40 o 
   4   5   3     1136.33     1096.97     28.71 o 
   5   5   3       49.10       51.56      9.99 o 
   6   5   3     1546.30     1565.19     24.25 o 
   7   5   3       60.69       67.50      8.73 o 
   8   5   3     1843.87     1802.39     29.39 o 
   9   5   3       44.52       46.66     13.73 o 
  10   5   3      398.94      383.60     23.10 o 
  11   5   3      715.70      786.14     32.45 o 
  12   5   3      146.42      134.96     10.77 o 
  13   5   3        6.17       11.32     12.83 o 
  14   5   3       11.90        6.94     14.40 o 
  15   5   3      468.97      532.41     31.15 o 
 -16   6   3      243.39      234.96     27.93 o 
 -15   6   3      428.11      437.52     23.21 o 
 -14   6   3      239.66      233.15     16.39 o 
 -13   6   3       43.74       43.56     23.07 o 
 -12   6   3      842.90      850.26     18.82 o 
 -11   6   3      135.75      140.20      9.23 o 
 -10   6   3        1.54       -3.74     11.22 o 
  -9   6   3      713.02      688.81     13.79 o 
  -8   6   3     2892.92     2925.63     59.90 o 
  -7   6   3      966.95      959.54     16.77 o 
  -6   6   3       15.33       31.10     10.60 o 
  -5   6   3       23.71       19.86      4.38 o 
  -4   6   3        0.09        3.86      4.38 o 
  -3   6   3       77.79       85.55      7.48 o 
  -2   6   3      106.83       84.52      8.73 o 
  -1   6   3      269.02      276.70     16.24 o 
   0   6   3      367.20      309.81      9.96 o 
   1   6   3      157.12      145.97      4.79 o 
   2   6   3      399.18      388.56     22.46 o 
   3   6   3        2.76        3.76      3.74 o 
   4   6   3        0.01       -4.32      4.32 o 
   5   6   3       33.40       53.51      6.58 o 
   6   6   3      381.79      341.98     10.57 o 
   7   6   3      513.02      521.21     14.37 o 
   8   6   3       15.70        5.39     13.11 o 
   9   6   3        1.65       -3.12      7.93 o 
  10   6   3      493.49      439.90     18.08 o 
  11   6   3      289.01      256.79     12.50 o 
  12   6   3        5.34       15.64     10.59 o 
  13   6   3      288.61      278.22     16.28 o 
  14   6   3        5.00       -3.61     17.34 o 
  15   6   3        9.47        4.84     19.73 o 
 -15   7   3       25.83        9.97     20.30 o 
 -14   7   3      292.39      299.75     31.83 o 
 -13   7   3      216.25      218.99     12.04 o 
 -12   7   3       12.52       29.83     34.93 o 
 -11   7   3      679.96      685.02     15.22 o 
 -10   7   3      286.37      248.98      7.71 o 
  -9   7   3       40.85       43.36      4.62 o 
  -8   7   3      103.99      111.66      5.59 o 
  -7   7   3      781.09      802.92     16.21 o 
  -6   7   3      222.21      249.93      5.46 o 
  -5   7   3      629.32      607.95     14.37 o 
  -4   7   3        8.72        8.23      4.14 o 
  -3   7   3        0.26       10.60      3.51 o 
  -2   7   3        1.68        0.00      4.42 o 
  -1   7   3     1521.06     1493.28     18.28 o 
   0   7   3       38.54       40.76      3.89 o 
   1   7   3       33.95       37.29      4.14 o 
   2   7   3      394.79      398.03      7.93 o 
   3   7   3       67.42       47.20      4.42 o 
   4   7   3       20.23       25.08      5.99 o 
   5   7   3     1729.53     1776.47     46.17 o 
   6   7   3      300.23      301.14     11.89 o 
   7   7   3      117.22      148.72     26.81 o 
   8   7   3      724.92      729.12     19.41 o 
   9   7   3     1216.22     1225.01     28.71 o 
  10   7   3       22.24       25.51     11.00 o 
  11   7   3      917.71      876.38     58.64 o 
  12   7   3       33.60       26.63     17.54 o 
  13   7   3        2.66      -20.95     20.95 o 
  14   7   3       61.80       37.16     22.12 o 
 -14   8   3       89.13       70.79     25.85 o 
 -13   8   3        4.85       42.41     18.48 o 
 -12   8   3      308.45      353.39     21.94 o 
 -11   8   3      153.59      140.32     18.07 o 
 -10   8   3        4.68       -1.19     11.24 o 
  -9   8   3       14.10       18.31     19.33 o 
  -8   8   3        1.39       -5.16     11.06 o 
  -7   8   3        1.53       12.89     14.34 o 
  -6   8   3       37.02       55.13      5.30 o 
  -5   8   3      578.95      514.69      9.90 o 
  -4   8   3     1960.45     2025.15     26.08 o 
  -3   8   3      611.50      592.83     23.10 o 
  -2   8   3      702.99      698.76     11.36 o 
  -1   8   3      154.74      157.22      6.19 o 
   0   8   3     4196.14     4288.01     47.63 o 
   1   8   3       18.97       28.28      5.09 o 
   2   8   3      313.53      307.95      8.35 o 
   3   8   3        0.77        3.16      5.30 o 
   4   8   3      872.41      789.36     16.49 o 
   5   8   3      302.73      290.97     11.22 o 
   6   8   3      654.22      588.41     15.59 o 
   7   8   3      620.00      600.24     18.08 o 
   8   8   3      165.79      162.24     20.59 o 
   9   8   3      160.12      128.75     13.73 o 
  10   8   3       42.33       29.85     11.22 o 
  11   8   3      155.31      161.38     22.42 o 
  12   8   3      359.78      332.77     46.17 o 
  13   8   3      405.24      482.31     33.00 o 
 -13   9   3      128.85      201.58     65.51 o 
 -12   9   3        8.30       22.54     18.25 o 
 -11   9   3       34.71        5.19     14.96 o 
 -10   9   3      330.54      321.83     24.33 o 
  -9   9   3       16.56       25.23     10.11 o 
  -8   9   3        1.01        8.24      9.90 o 
  -7   9   3     1880.56     1885.52     31.49 o 
  -6   9   3      598.36      595.20     13.22 o 
  -5   9   3      290.96      274.88      9.24 o 
  -4   9   3      926.56      917.30     24.33 o 
  -3   9   3      120.82       92.45      6.22 o 
  -2   9   3       89.24       79.90      9.96 o 
  -1   9   3       38.02       21.44      5.99 o 
   0   9   3       64.57       49.51      6.22 o 
   1   9   3        0.02       -5.69      5.69 o 
   2   9   3        0.26       -6.19      6.19 o 
   3   9   3        0.19        0.97      6.86 o 
   4   9   3       15.51       12.19      7.38 o 
   5   9   3     3137.28     3016.50     55.52 o 
   6   9   3       46.12       59.36      8.97 o 
   7   9   3      599.95      562.90     17.07 o 
   8   9   3       47.38       38.46     10.79 o 
   9   9   3        3.61        2.65      9.90 o 
  10   9   3       49.97       45.18     21.84 o 
  11   9   3        2.34        3.73     20.76 o 
  12   9   3       84.70       72.82     26.03 o 
 -12  10   3      137.07      174.21     53.65 o 
 -11  10   3       86.73       80.78     20.59 o 
 -10  10   3      195.30      233.54     37.44 o 
  -9  10   3       46.82       68.64     14.34 o 
  -8  10   3       16.12      -10.12     11.06 o 
  -7  10   3      371.35      346.86     16.21 o 
  -6  10   3       78.58       91.67     10.60 o 
  -5  10   3      129.98      130.69     36.80 o 
  -4  10   3        0.18       -7.83      7.83 o 
  -3  10   3      492.29      494.24     13.48 o 
  -2  10   3      501.51      482.01     19.95 o 
  -1  10   3      254.86      281.21     10.16 o 
   0  10   3      364.34      358.06     19.33 o 
   1  10   3      335.33      303.10     14.98 o 
   2  10   3      172.98      158.41     13.73 o 
   3  10   3      716.32      744.71     16.49 o 
   4  10   3     1086.19     1067.27     23.59 o 
   5  10   3      174.61      166.13     11.36 o 
   6  10   3      292.22      295.25     14.68 o 
   7  10   3      114.97       98.15     12.47 o 
   8  10   3        3.35       23.94     42.43 o 
   9  10   3       54.39       56.70     26.20 o 
  10  10   3      374.55      333.58     58.64 o 
  11  10   3       16.98       27.37     22.30 o 
 -10  11   3        8.66       12.89     25.66 o 
  -9  11   3      338.88      388.63     23.68 o 
  -8  11   3      190.65      171.72     23.69 o 
  -7  11   3      106.61      135.93     14.99 o 
  -6  11   3       73.46       76.08      6.79 o 
  -5  11   3      366.11      362.00     34.31 o 
  -4  11   3        3.11        0.46     10.60 o 
  -3  11   3       56.79       69.33     13.09 o 
  -2  11   3        2.02        7.90     11.52 o 
  -1  11   3      720.21      748.63     16.19 o 
   0  11   3       59.64       59.79      8.12 o 
   1  11   3       10.65       19.64      9.59 o 
   2  11   3       43.36       29.96      9.59 o 
   3  11   3     1214.01     1245.48     39.31 o 
   4  11   3      173.67      165.71     13.80 o 
   5  11   3       25.04       18.31     14.81 o 
   6  11   3       51.22       38.81     22.46 o 
   7  11   3      546.17      526.34     51.17 o 
   8  11   3       18.66       22.28     19.10 o 
   9  11   3      264.95      304.02     64.25 o 
  -8  12   3       60.24       27.45     23.71 o 
  -7  12   3        1.46        3.74     32.42 o 
  -6  12   3       26.82       91.06     39.95 o 
  -5  12   3      276.71      231.63     22.48 o 
  -4  12   3       18.86       15.81     11.31 o 
  -3  12   3      258.99      247.37     17.54 o 
  -2  12   3      172.91      153.58     28.71 o 
  -1  12   3      140.23      137.56     51.78 o 
   0  12   3      239.49      219.05     20.21 o 
   1  12   3        2.87       -6.57     15.27 o 
   2  12   3      449.77      417.96     22.88 o 
   3  12   3       58.88       69.14     26.81 o 
   4  12   3      316.76      380.13     25.05 o 
   5  12   3        0.21        5.04     17.95 o 
   6  12   3      127.80      152.79     30.17 o 
   7  12   3        0.09       12.22     51.17 o 
  -4  13   3       66.39       92.34     42.41 o 
  -3  13   3        0.18       33.70     39.95 o 
  -2  13   3        0.76       19.97     21.20 o 
  -1  13   3      687.43      773.62     41.18 o 
   0  13   3        5.23      -19.97     19.97 o 
   1  13   3        7.99       -1.99     42.41 o 
   2  13   3        0.36       26.84     25.60 o 
   3  13   3       69.73       26.50     26.83 o 
 -18   0   4      202.69      150.99     21.20 o 
 -17   0   4       18.92       17.46     16.24 o 
 -16   0   4       93.59       97.31     14.96 o 
 -15   0   4        7.01       13.73     11.22 o 
 -14   0   4        0.00        6.25      8.76 o 
 -13   0   4     2629.26     2663.92     49.88 o 
 -12   0   4        4.18        1.23      8.76 o 
 -11   0   4      111.98      101.05      7.48 o 
 -10   0   4      243.11      228.32     11.22 o 
  -9   0   4     1469.39     1473.60     29.96 o 
  -8   0   4     4899.08     5108.27     86.09 o 
  -7   0   4      417.10      440.46     12.50 o 
  -6   0   4    12949.44    12682.09    207.12 o 
  -5   0   4     1468.73     1429.91     27.45 o 
  -4   0   4     2452.91     2378.23     41.18 o 
  -3   0   4    26427.19    24711.63    782.33 o 
   2   0   4        4.19        6.25      4.97 o 
   3   0   4     2317.64     2369.47     43.69 o 
   4   0   4    10144.84     9774.85    144.74 o 
   5   0   4     1861.24     1966.45     32.42 o 
   6   0   4       47.31       63.61      6.25 o 
   7   0   4      449.00      505.35     13.73 o 
   8   0   4      139.95      147.25      8.76 o 
   9   0   4        1.86        4.97      7.48 o 
  10   0   4       46.25       38.67      7.48 o 
  11   0   4       20.15       29.96     11.22 o 
  12   0   4      223.23      233.34     14.96 o 
  13   0   4        6.58       13.73     11.22 o 
  14   0   4     1021.71     1073.09     36.21 o 
  15   0   4       37.18       54.90     14.96 o 
  16   0   4       17.11        9.99     17.46 o 
  17   0   4      167.49      170.96     27.45 o 
 -18   1   4      149.73      163.29     17.95 o 
 -17   1   4      797.46      834.35     53.65 o 
 -16   1   4       18.84       16.39     27.45 o 
 -15   1   4       41.28       56.83      9.35 o 
 -14   1   4      125.79      126.75      8.35 o 
 -13   1   4     1424.61     1440.47     23.76 o 
 -12   1   4      177.04      168.25      7.46 o 
 -11   1   4       89.94       81.91      9.99 o 
 -10   1   4        0.15       -4.35      5.29 o 
  -9   1   4       64.88       65.02      4.79 o 
  -8   1   4     1367.78     1467.09     21.61 o 
  -7   1   4        5.68       18.22      3.89 o 
  -6   1   4     3010.12     3122.11     39.25 o 
  -5   1   4       10.85       19.38      5.61 o 
  -4   1   4      140.56      119.78      4.42 o 
  -3   1   4      486.78      506.26     21.82 o 
   1   1   4      252.52      252.83     11.86 o 
   2   1   4     3926.70     3757.89     44.54 o 
   3   1   4       19.97       12.29      2.99 o 
   4   1   4     2552.45     2722.80     32.13 o 
   5   1   4     2783.63     2868.89     32.63 o 
   6   1   4      447.61      528.48      8.84 o 
   7   1   4     1246.35     1290.20     17.64 o 
   8   1   4      285.91      275.88     14.34 o 
   9   1   4        0.18       -3.74      6.25 o 
  10   1   4      949.53      981.41     19.17 o 
  11   1   4      227.11      238.34      9.71 o 
  12   1   4      161.42      175.42      9.59 o 
  13   1   4      676.65      715.63     17.19 o 
  14   1   4       10.10        7.18      9.78 o 
  15   1   4      167.82      175.81     16.77 o 
  16   1   4        0.18        0.00     15.90 o 
 -18   2   4      538.18      597.55     61.13 o 
 -17   2   4      460.61      463.42     21.20 o 
 -16   2   4        0.99      -11.76     11.97 o 
 -15   2   4      131.39      141.77      9.90 o 
 -14   2   4      623.53      646.18     14.93 o 
 -13   2   4      757.28      756.89     18.72 o 
 -12   2   4      441.78      459.80     10.57 o 
 -11   2   4      919.40      871.73     18.10 o 
 -10   2   4      493.89      488.27     11.86 o 
  -9   2   4      323.29      311.27     23.71 o 
  -8   2   4      539.40      494.32     10.11 o 
  -7   2   4     1306.69     1233.24     18.07 o 
  -6   2   4     4899.10     5095.99     79.23 o 
  -5   2   4     1133.72     1110.99     17.69 o 
  -4   2   4     5378.91     5245.94    126.66 o 
  -3   2   4     4979.57     4711.90     66.17 o 
  -2   2   4     7925.96     7576.64    141.00 o 
  -1   2   4     3586.17     3374.64     42.79 o 
   0   2   4      283.72      238.69     12.50 o 
   1   2   4     1527.77     1512.20     20.95 o 
   2   2   4     7446.96     7178.45     88.12 o 
   3   2   4     9523.08     9601.58    105.70 o 
   4   2   4       20.69       16.55      3.12 o 
   5   2   4      833.09      917.07     12.76 o 
   6   2   4      702.37      762.34     11.00 o 
   7   2   4      187.06      166.90      5.69 o 
   8   2   4      819.42      759.41     13.65 o 
   9   2   4       53.22       65.56      5.29 o 
  10   2   4     1622.05     1604.67     28.07 o 
  11   2   4      119.29      109.12      7.46 o 
  12   2   4       26.78       17.99      5.99 o 
  13   2   4       55.33       53.49     15.60 o 
  14   2   4      112.48      101.51     11.36 o 
  15   2   4       45.60       52.22     13.70 o 
  16   2   4      416.23      479.13     27.29 o 
 -18   3   4       25.60       93.09     26.30 o 
 -17   3   4       14.77      -10.45     18.13 o 
 -16   3   4      215.63      195.07     14.31 o 
 -15   3   4      532.42      567.34     17.05 o 
 -14   3   4      156.04      154.48     12.47 o 
 -13   3   4        4.76       13.11      6.19 o 
 -12   3   4       25.62       25.92      5.69 o 
 -11   3   4     1502.86     1493.33     26.20 o 
 -10   3   4      102.15       97.59      6.19 o 
  -9   3   4        0.37        0.79      5.46 o 
  -8   3   4      695.81      776.70     21.20 o 
  -7   3   4       14.97        9.25      4.14 o 
  -6   3   4     4572.17     4796.33     62.19 o 
  -5   3   4    10990.73    11331.83    139.64 o 
  -4   3   4     2178.25     2116.16     30.20 o 
  -3   3   4        9.23        1.77      5.61 o 
  -2   3   4    14021.46    13355.59    144.04 o 
  -1   3   4     1818.10     1741.43     45.56 o 
   0   3   4     4182.43     3864.21     49.38 o 
   1   3   4      356.02      323.68      6.69 o 
   2   3   4     1233.55     1162.21     15.81 o 
   3   3   4      155.32      142.37     12.47 o 
   4   3   4      526.77      500.73     21.23 o 
   5   3   4       19.51       20.76      3.51 o 
   6   3   4      717.19      648.86     10.11 o 
   7   3   4      347.08      330.65      7.93 o 
   8   3   4      656.97      633.60     12.47 o 
   9   3   4      220.20      235.85      8.84 o 
  10   3   4      105.16       73.29      8.73 o 
  11   3   4      356.72      397.61     16.21 o 
  12   3   4        1.43       12.82      7.38 o 
  13   3   4       15.22       14.66      8.08 o 
  14   3   4        0.51       -2.85      9.37 o 
  15   3   4      227.56      243.78     32.45 o 
  16   3   4      121.76      155.43     63.64 o 
 -17   4   4        0.03        5.11     24.35 o 
 -16   4   4      116.01      115.13     18.91 o 
 -15   4   4      164.83      159.40     29.35 o 
 -14   4   4       29.85       29.25     10.60 o 
 -13   4   4        3.06       -3.96      7.46 o 
 -12   4   4     3608.55     3666.78     48.13 o 
 -11   4   4      223.80      204.61      8.97 o 
 -10   4   4       86.22       77.70      6.22 o 
  -9   4   4       25.18       21.11      8.73 o 
  -8   4   4      203.82      242.25      6.90 o 
  -7   4   4      111.00      120.71      5.99 o 
  -6   4   4     1270.92     1244.17     19.73 o 
  -5   4   4        0.15        0.74      4.14 o 
  -4   4   4     1199.63     1301.75     21.61 o 
  -3   4   4      257.92      285.76      7.06 o 
  -2   4   4       31.38       42.28      4.14 o 
  -1   4   4      217.49      198.44      5.69 o 
   0   4   4        0.00       -2.64      2.64 o 
   1   4   4     1903.81     2012.81     24.25 o 
   2   4   4      109.29      152.00      4.45 o 
   3   4   4     3183.37     3290.69     40.14 o 
   4   4   4     1517.10     1471.71     27.45 o 
   5   4   4      409.02      410.96     13.73 o 
   6   4   4      178.18      157.23      4.79 o 
   7   4   4      361.65      366.31      7.93 o 
   8   4   4       13.12       18.66      6.25 o 
   9   4   4      258.26      268.97     11.24 o 
  10   4   4       69.41       65.99     18.72 o 
  11   4   4      957.13     1061.37     19.83 o 
  12   4   4       12.69       14.25      8.12 o 
  13   4   4       94.72      117.81     10.16 o 
  14   4   4       94.64       89.01     17.46 o 
  15   4   4       88.01       65.56     18.30 o 
  16   4   4      252.48      372.95     72.37 o 
 -17   5   4        5.60        5.41     25.66 o 
 -16   5   4      165.01      205.50     34.31 o 
 -15   5   4        0.71        8.61     14.74 o 
 -14   5   4        7.82        3.20     14.98 o 
 -13   5   4       56.76       62.48     21.82 o 
 -12   5   4      568.49      508.12     13.65 o 
 -11   5   4       80.77       86.51      9.37 o 
 -10   5   4      194.10      180.86      8.73 o 
  -9   5   4      773.09      761.18     13.79 o 
  -8   5   4      163.97      190.85     16.21 o 
  -7   5   4     1006.05     1103.89     17.95 o 
  -6   5   4      219.26      217.96      6.90 o 
  -5   5   4     1690.09     1743.35     25.05 o 
  -4   5   4      219.43      182.25      6.19 o 
  -3   5   4     1555.66     1524.21     21.19 o 
  -2   5   4     1043.10     1121.10     19.97 o 
  -1   5   4     2094.21     2148.63     25.14 o 
   0   5   4     2435.78     2438.06     26.83 o 
   1   5   4        0.24       -1.25      8.73 o 
   2   5   4      394.20      414.08     11.86 o 
   3   5   4      118.95      115.63      5.09 o 
   4   5   4       19.40       24.26      3.34 o 
   5   5   4      126.11      156.93      5.46 o 
   6   5   4      118.07      120.44      5.46 o 
   7   5   4      142.91      145.81      7.17 o 
   8   5   4      896.90      875.51     16.78 o 
   9   5   4        0.54       -0.61      5.29 o 
  10   5   4     1198.40     1205.16     44.30 o 
  11   5   4       19.25        5.51     11.22 o 
  12   5   4       70.12       53.79     17.46 o 
  13   5   4        0.01       -3.74     15.45 o 
  14   5   4      182.99      188.97     49.91 o 
  15   5   4       36.35       39.11     45.53 o 
 -16   6   4       13.27        4.70     20.03 o 
 -15   6   4      174.78      201.78     17.97 o 
 -14   6   4       88.09       80.08     22.46 o 
 -13   6   4      215.86      257.05     12.83 o 
 -12   6   4       33.21       56.79      8.97 o 
 -11   6   4       11.74        0.71      8.97 o 
 -10   6   4      859.23      813.56     20.30 o 
  -9   6   4      260.56      252.33      9.59 o 
  -8   6   4     1956.43     1955.10     29.08 o 
  -7   6   4      568.65      506.02     24.97 o 
  -6   6   4      961.58      962.64     34.93 o 
  -5   6   4     1310.47     1315.99     19.73 o 
  -4   6   4      507.77      527.58     11.86 o 
  -3   6   4      513.71      509.83      9.71 o 
  -2   6   4      120.89      109.62      6.86 o 
  -1   6   4       17.18       -4.11      5.99 o 
   0   6   4      629.12      678.38     10.16 o 
   1   6   4       71.56       67.53      6.86 o 
   2   6   4      425.15      468.82     24.33 o 
   3   6   4      744.98      753.78     24.33 o 
   4   6   4      496.51      564.86     10.79 o 
   5   6   4     2293.96     2313.73     34.10 o 
   6   6   4     2263.44     2281.33     35.89 o 
   7   6   4        3.42        5.35      6.25 o 
   8   6   4      159.03      122.97     10.11 o 
   9   6   4       61.40       64.00     12.47 o 
  10   6   4       32.91       28.72      7.56 o 
  11   6   4      415.28      443.87     15.09 o 
  12   6   4       90.27       91.96     19.95 o 
  13   6   4       19.12        7.05     31.81 o 
  14   6   4      119.82       97.25     23.45 o 
  15   6   4        0.19       -0.56     28.23 o 
 -15   7   4        4.76        9.19     27.57 o 
 -14   7   4       27.69       13.42     22.46 o 
 -13   7   4        0.28       -4.29     15.60 o 
 -12   7   4        2.29        2.79      7.93 o 
 -11   7   4       49.71       42.56      7.56 o 
 -10   7   4      130.52      139.55     10.60 o 
  -9   7   4      776.45      766.81     15.81 o 
  -8   7   4       99.92       97.00      7.17 o 
  -7   7   4     1164.95     1135.21     14.96 o 
  -6   7   4      149.42      153.27      6.86 o 
  -5   7   4      150.01      167.11      6.22 o 
  -4   7   4       32.55       40.19      4.99 o 
  -3   7   4      937.62      950.32     13.79 o 
  -2   7   4     1329.51     1375.80     17.69 o 
  -1   7   4      264.62      265.24     13.73 o 
   0   7   4      134.04      147.87      6.86 o 
   1   7   4      188.06      175.11      5.30 o 
   2   7   4       18.76       11.73      4.14 o 
   3   7   4      279.16      259.62      9.99 o 
   4   7   4      636.24      669.71     29.32 o 
   5   7   4     2386.43     2438.19     34.40 o 
   6   7   4       23.28       28.71      7.93 o 
   7   7   4        6.14        3.69      6.90 o 
   8   7   4     1600.86     1612.09     31.76 o 
   9   7   4      436.80      449.28     16.77 o 
  10   7   4       41.16       33.14     13.73 o 
  11   7   4       99.94       89.85     17.49 o 
  12   7   4      119.75      152.94     29.32 o 
  13   7   4      457.59      528.02     34.37 o 
  14   7   4      222.07      200.17     54.88 o 
 -14   8   4       67.66      102.00     22.14 o 
 -13   8   4        0.55        0.75     16.82 o 
 -12   8   4       12.81       14.01      8.12 o 
 -11   8   4       67.10       78.88     18.72 o 
 -10   8   4      106.16       96.13     11.36 o 
  -9   8   4       27.46       26.09     11.22 o 
  -8   8   4      878.02      889.04     15.90 o 
  -7   8   4      349.39      362.88      9.59 o 
  -6   8   4     2661.15     2810.63     53.67 o 
  -5   8   4      188.52      181.10      6.90 o 
  -4   8   4     1513.27     1546.79     20.61 o 
  -3   8   4      674.46      712.15     11.36 o 
  -2   8   4      119.07      121.94      5.69 o 
  -1   8   4      171.69      171.68      6.58 o 
   0   8   4       83.14       97.31     10.60 o 
   1   8   4      128.79      152.54      5.99 o 
   2   8   4      104.35      109.33      5.99 o 
   3   8   4       27.41       38.67      5.29 o 
   4   8   4      189.33      196.27      8.76 o 
   5   8   4       84.78       96.19      8.69 o 
   6   8   4       18.11        8.38      7.17 o 
   7   8   4      402.08      364.18     12.60 o 
   8   8   4      319.79      299.42     18.72 o 
   9   8   4       48.89       67.75     10.57 o 
  10   8   4        0.27        8.39     12.76 o 
  11   8   4      359.01      342.25     24.17 o 
  12   8   4      111.71      103.64     21.16 o 
  13   8   4       19.22       18.61     19.08 o 
 -13   9   4      138.13      109.81     22.48 o 
 -12   9   4       69.31       77.39     19.83 o 
 -11   9   4       14.45       29.27     14.54 o 
 -10   9   4        0.02       -9.99     17.46 o 
  -9   9   4      201.48      195.22     14.06 o 
  -8   9   4        2.01       -8.98     13.16 o 
  -7   9   4       27.97       34.47      9.23 o 
  -6   9   4       50.02       42.82      7.48 o 
  -5   9   4      822.09      771.54     19.97 o 
  -4   9   4        2.70        1.44      7.71 o 
  -3   9   4     2040.78     1987.83     24.51 o 
  -2   9   4        0.05       -5.09      5.09 o 
  -1   9   4      517.56      552.23     12.47 o 
   0   9   4     2119.35     2186.04     27.47 o 
   1   9   4       79.29       74.59      5.09 o 
   2   9   4      211.87      212.16      8.35 o 
   3   9   4        2.65        0.66      7.50 o 
   4   9   4      172.34      150.99      8.97 o 
   5   9   4      181.92      145.97      9.59 o 
   6   9   4      275.85      298.27     23.71 o 
   7   9   4      633.36      653.61     18.24 o 
   8   9   4       41.12       25.69     10.39 o 
   9   9   4        3.04       14.37      9.90 o 
  10   9   4      255.44      260.94     24.66 o 
  11   9   4      135.95      139.11     54.88 o 
  12   9   4       62.07       48.95     70.50 o 
 -12  10   4       91.90      113.15     20.72 o 
 -11  10   4       39.90       40.31     23.07 o 
 -10  10   4       46.34       72.92     17.59 o 
  -9  10   4       34.73       23.16     16.24 o 
  -8  10   4      536.76      570.64     53.03 o 
  -7  10   4      937.23      914.62     22.48 o 
  -6  10   4      252.06      228.08     14.96 o 
  -5  10   4      388.26      371.87     11.48 o 
  -4  10   4      218.84      221.50      9.37 o 
  -3  10   4      121.85       96.08      7.46 o 
  -2  10   4      373.71      327.40     16.21 o 
  -1  10   4      139.26      113.15      9.96 o 
   0  10   4       80.01       71.69      8.09 o 
   1  10   4       55.95       77.01     11.86 o 
   2  10   4      465.88      441.33     12.60 o 
   3  10   4       45.04       60.06      8.35 o 
   4  10   4      689.39      713.41     19.44 o 
   5  10   4      385.63      408.52     15.28 o 
   6  10   4        4.94       -2.27     10.11 o 
   7  10   4      131.85      101.72     14.12 o 
   8  10   4       17.50        3.00     12.47 o 
   9  10   4       47.78       58.43     21.69 o 
  10  10   4       76.55      103.09     36.18 o 
 -10  11   4      126.93      140.55     54.88 o 
  -9  11   4        0.29       -2.83     16.70 o 
  -8  11   4      136.48      130.43     17.19 o 
  -7  11   4       49.01       44.92     20.59 o 
  -6  11   4        0.69        7.10     11.52 o 
  -5  11   4       82.07       54.03     21.82 o 
  -4  11   4        2.52       12.54      8.35 o 
  -3  11   4      335.76      316.41     19.33 o 
  -2  11   4       49.08       49.54      8.08 o 
  -1  11   4       54.81       56.48      7.83 o 
   0  11   4        1.48       -6.79      6.79 o 
   1  11   4      918.47      929.42     19.77 o 
   2  11   4      190.01      164.17     13.11 o 
   3  11   4       16.47        3.45     19.33 o 
   4  11   4      584.31      622.64     22.48 o 
   5  11   4      393.65      396.36     21.88 o 
   6  11   4        0.68       35.72     21.20 o 
   7  11   4      135.75      148.93     25.66 o 
   8  11   4      189.09      190.68     24.86 o 
   9  11   4        7.97       23.91     25.54 o 
  -8  12   4       24.79       -6.25     24.94 o 
  -7  12   4       13.76       12.50     26.22 o 
  -6  12   4       79.39       42.90     51.17 o 
  -5  12   4      182.50      210.86     18.17 o 
  -4  12   4        9.32      -16.69     17.46 o 
  -3  12   4       38.43       29.75     11.89 o 
  -2  12   4       78.43       36.24     14.34 o 
  -1  12   4       49.47       52.59     22.46 o 
   0  12   4       28.98       25.37     20.59 o 
   1  12   4        0.04       17.86     15.22 o 
   2  12   4       40.91       19.95     14.52 o 
   3  12   4       39.65       45.52     14.26 o 
   4  12   4      384.68      361.61     25.14 o 
   5  12   4       13.42       17.93     26.83 o 
   6  12   4      207.52      179.45     28.43 o 
  -4  13   4      125.84      113.55     44.92 o 
  -3  13   4        0.49       32.42     19.97 o 
  -2  13   4       44.91       69.86     19.97 o 
  -1  13   4       69.81       33.84     20.81 o 
   0  13   4       16.25        7.29     15.44 o 
   1  13   4       35.64       47.45     21.20 o 
   2  13   4       11.60       -0.07     22.42 o 
 -18   1   5      157.38      169.65     14.02 o 
 -17   1   5      147.17      172.63     12.76 o 
 -16   1   5        5.72        6.34      9.59 o 
 -15   1   5      217.22      215.64     10.57 o 
 -14   1   5      121.22      119.32      7.93 o 
 -13   1   5      188.71      184.26      8.35 o 
 -12   1   5      348.98      338.26     29.96 o 
 -11   1   5        2.94        3.02      9.35 o 
 -10   1   5      499.27      468.22     12.47 o 
  -9   1   5      137.20      136.97      5.69 o 
  -8   1   5     2067.63     2100.16     27.34 o 
  -7   1   5      432.41      431.73      8.84 o 
  -6   1   5      127.78      127.89      5.29 o 
  -5   1   5     1860.41     1810.48     23.83 o 
  -4   1   5      289.93      311.10      9.96 o 
  -3   1   5     2734.92     2510.07     33.76 o 
  -2   1   5     4277.53     4005.95     54.69 o 
  -1   1   5    16977.05    15896.56    290.79 o 
   0   1   5     1698.23     1593.24     29.22 o 
   1   1   5      271.77      241.18      5.69 o 
   2   1   5      657.65      623.50     10.11 o 
   3   1   5     3965.29     3907.49     46.75 o 
   4   1   5     1129.72     1134.94     15.43 o 
   5   1   5      188.06      236.90      6.58 o 
   6   1   5     5889.56     6259.87     66.61 o 
   7   1   5       47.77       30.66      4.42 o 
   8   1   5        1.29        1.81      6.22 o 
   9   1   5      676.44      676.63     13.15 o 
  10   1   5      409.40      435.90     11.89 o 
  11   1   5      650.00      661.05     15.43 o 
  12   1   5       53.30       36.73      7.46 o 
  13   1   5       24.38       28.21      9.24 o 
  14   1   5       91.20       65.85     17.49 o 
  15   1   5      187.07      192.16     15.43 o 
  16   1   5       22.36       22.67     13.80 o 
 -18   2   5      151.20      116.64     41.79 o 
 -17   2   5      600.35      658.83     25.58 o 
 -16   2   5      531.69      568.09     18.59 o 
 -15   2   5       48.88       41.22      8.35 o 
 -14   2   5      133.82      155.94     13.73 o 
 -13   2   5       56.52       45.11      6.58 o 
 -12   2   5      495.44      460.44     13.73 o 
 -11   2   5      938.45      951.72     17.19 o 
 -10   2   5       71.78       74.87      6.19 o 
  -9   2   5      898.04      906.95     26.81 o 
  -8   2   5     1212.46     1338.25     19.83 o 
  -7   2   5       88.13       65.65      4.42 o 
  -6   2   5     4820.66     5074.80     64.48 o 
  -5   2   5      174.62      155.40      5.69 o 
  -4   2   5     1409.82     1444.53     33.06 o 
  -3   2   5      227.83      234.82      8.09 o 
  -2   2   5     3067.71     2883.37     35.97 o 
  -1   2   5       44.49       26.28      4.32 o 
   0   2   5     1974.06     1844.00     34.11 o 
   1   2   5      765.14      752.08     13.73 o 
   2   2   5     1428.11     1420.08     21.61 o 
   3   2   5      359.69      411.78      8.08 o 
   4   2   5       37.66       33.44      3.89 o 
   5   2   5     1372.86     1490.73     19.73 o 
   6   2   5      720.62      760.03     11.48 o 
   7   2   5     1064.28     1142.50     16.32 o 
   8   2   5      524.27      509.07     10.11 o 
   9   2   5      483.28      476.86     11.00 o 
  10   2   5      555.32      571.16     24.33 o 
  11   2   5        2.37       11.00     13.09 o 
  12   2   5        1.80        1.02     13.09 o 
  13   2   5       19.10       31.06      8.35 o 
  14   2   5        8.35        7.49     11.68 o 
  15   2   5        0.03       -5.48     11.36 o 
  16   2   5      246.18      308.09     28.12 o 
 -18   3   5      177.64      144.63     22.95 o 
 -17   3   5        3.18      -24.54     24.54 o 
 -16   3   5      101.38      120.46     13.73 o 
 -15   3   5      879.88      921.15     20.76 o 
 -14   3   5      247.30      254.40      9.90 o 
 -13   3   5     1247.95     1254.69     20.28 o 
 -12   3   5      129.65      127.00     11.24 o 
 -11   3   5        4.81       14.46      8.73 o 
 -10   3   5      153.18      167.84      8.35 o 
  -9   3   5      302.76      299.21      9.59 o 
  -8   3   5     1054.63     1084.45     25.58 o 
  -7   3   5       44.45       40.85      4.79 o 
  -6   3   5      615.57      686.86     12.26 o 
  -5   3   5        4.39        3.74      5.29 o 
  -4   3   5       58.18       86.17      5.29 o 
  -3   3   5      255.48      223.99      6.19 o 
  -2   3   5     1154.12     1155.08     15.89 o 
  -1   3   5      423.96      423.20     14.34 o 
   0   3   5       63.05       70.94     18.72 o 
   1   3   5     2804.59     2814.69     34.53 o 
   2   3   5        0.74       -1.77      1.77 o 
   3   3   5     1649.79     1759.84     21.84 o 
   4   3   5      746.45      701.33     11.00 o 
   5   3   5     2645.48     2830.97     34.27 o 
   6   3   5      593.58      594.78     11.86 o 
   7   3   5      471.91      563.04     17.46 o 
   8   3   5      136.43      128.60      6.58 o 
   9   3   5      458.43      413.48     10.79 o 
  10   3   5       77.88       58.99      7.50 o 
  11   3   5       45.12       32.73      7.48 o 
  12   3   5       87.44       92.95      7.93 o 
  13   3   5      104.80       73.92     10.11 o 
  14   3   5      139.89      120.89     11.89 o 
  15   3   5      301.72      299.33     28.07 o 
  16   3   5       31.35       53.59     24.28 o 
 -17   4   5     1064.06     1055.21     39.82 o 
 -16   4   5      203.06      208.63     19.73 o 
 -15   4   5      226.32      202.30     12.16 o 
 -14   4   5      420.72      478.36     16.24 o 
 -13   4   5        0.06        1.01      7.46 o 
 -12   4   5      405.96      384.11     19.33 o 
 -11   4   5      323.95      309.94     24.97 o 
 -10   4   5      252.69      257.15      8.97 o 
  -9   4   5      110.98       97.99     10.60 o 
  -8   4   5      825.60      884.13     18.10 o 
  -7   4   5     1424.97     1516.32     31.83 o 
  -6   4   5      323.36      329.19      8.08 o 
  -5   4   5     3436.75     3523.31     69.86 o 
  -4   4   5        2.53        0.71      5.46 o 
  -3   4   5      290.57      285.12      7.93 o 
  -2   4   5      515.86      550.22     18.10 o 
  -1   4   5      271.75      290.53      6.22 o 
   0   4   5      611.66      608.38     11.06 o 
   1   4   5     2602.20     2762.01     32.65 o 
   2   4   5      585.32      562.52      9.24 o 
   3   4   5     1322.66     1274.96     36.18 o 
   4   4   5     4192.53     4511.84     51.47 o 
   5   4   5      201.70      189.11     11.22 o 
   6   4   5      324.53      350.40      7.50 o 
   7   4   5        1.30       -1.25      4.99 o 
   8   4   5      183.32      189.46      9.35 o 
   9   4   5       39.75       29.18      6.25 o 
  10   4   5        7.18       14.30      5.30 o 
  11   4   5      331.52      366.89     11.00 o 
  12   4   5       23.04       17.46      9.35 o 
  13   4   5     1027.26     1067.11     26.03 o 
  14   4   5      331.09      386.67     41.82 o 
  15   4   5       71.10       66.46     18.72 o 
 -17   5   5       56.65       36.28     40.56 o 
 -16   5   5        0.84      -23.76     23.76 o 
 -15   5   5       10.40        9.28     14.74 o 
 -14   5   5      224.34      216.96     14.54 o 
 -13   5   5       89.12       79.40      7.56 o 
 -12   5   5      335.98      334.64     10.39 o 
 -11   5   5      189.67      192.65      8.08 o 
 -10   5   5       46.02       66.29     14.34 o 
  -9   5   5      349.79      326.66      9.37 o 
  -8   5   5      179.53      201.07      7.48 o 
  -7   5   5      749.47      829.81     17.46 o 
  -6   5   5     1059.83     1063.24     29.94 o 
  -5   5   5      459.58      513.76     11.36 o 
  -4   5   5      389.86      395.97      9.90 o 
  -3   5   5      825.54      762.95     12.60 o 
  -2   5   5      753.29      665.07     11.48 o 
  -1   5   5      431.15      466.88      8.09 o 
   0   5   5     1627.56     1704.43     30.58 o 
   1   5   5     2228.93     2385.81     33.06 o 
   2   5   5       59.07       67.22      4.54 o 
   3   5   5        0.01       -1.88      3.21 o 
   4   5   5       78.90       83.40      3.44 o 
   5   5   5       92.90       66.90      6.25 o 
   6   5   5     1561.36     1598.36     20.24 o 
   7   5   5      592.89      617.96      9.90 o 
   8   5   5      998.60     1059.23     15.28 o 
   9   5   5     1146.85     1129.31     20.97 o 
  10   5   5        1.26       -5.12     15.62 o 
  11   5   5      662.65      615.70     17.98 o 
  12   5   5       80.55       76.19     18.72 o 
  13   5   5      317.51      283.32     17.61 o 
  14   5   5       17.87       20.22     27.45 o 
  15   5   5      642.36      744.03     50.52 o 
 -16   6   5      115.33      116.80     26.43 o 
 -15   6   5       13.22       -7.95     22.48 o 
 -14   6   5      136.51      133.96     13.13 o 
 -13   6   5       84.44      105.45     14.98 o 
 -12   6   5       38.48       29.86     10.60 o 
 -11   6   5      120.83      109.48     16.85 o 
 -10   6   5      100.82       96.80     14.34 o 
  -9   6   5      166.20      175.17     22.48 o 
  -8   6   5      532.39      508.03      9.62 o 
  -7   6   5       24.14       22.33      4.45 o 
  -6   6   5      226.59      237.05      7.80 o 
  -5   6   5        3.30        2.04      4.79 o 
  -4   6   5       36.42       34.42      4.99 o 
  -3   6   5       19.33       28.05     11.24 o 
  -2   6   5     1501.63     1544.91     20.59 o 
  -1   6   5      397.42      408.71      7.93 o 
   0   6   5      786.85      731.36     29.32 o 
   1   6   5       11.28       18.02      4.99 o 
   2   6   5      238.16      235.04      5.09 o 
   3   6   5        0.00        3.75      4.14 o 
   4   6   5     2172.97     2337.00     28.49 o 
   5   6   5      183.75      182.86      6.22 o 
   6   6   5     1313.23     1386.88     46.17 o 
   7   6   5      870.01      864.75     18.46 o 
   8   6   5       10.79        5.68     10.60 o 
   9   6   5       90.30       77.67      7.56 o 
  10   6   5       61.87       61.28      8.31 o 
  11   6   5        3.37      -11.68     11.68 o 
  12   6   5       12.75       10.74     42.43 o 
  13   6   5      168.67      140.35     23.30 o 
  14   6   5      337.98      390.82     29.79 o 
 -15   7   5      226.85      244.03     20.99 o 
 -14   7   5        6.41       17.65     13.67 o 
 -13   7   5       26.90        4.38     23.71 o 
 -12   7   5       26.29       24.45      8.09 o 
 -11   7   5       37.73       45.24      7.17 o 
 -10   7   5       72.94       60.50      8.35 o 
  -9   7   5      436.04      463.39     33.70 o 
  -8   7   5      748.24      745.46     12.65 o 
  -7   7   5     1833.97     1899.33     51.78 o 
  -6   7   5      243.60      227.34      7.80 o 
  -5   7   5     2317.83     2323.33     30.89 o 
  -4   7   5     1453.87     1460.02     21.19 o 
  -3   7   5        7.71       13.47      8.73 o 
  -2   7   5        5.22        5.99      4.14 o 
  -1   7   5      431.42      439.29      8.35 o 
   0   7   5      245.68      241.93      6.90 o 
   1   7   5      312.96      306.06      7.48 o 
   2   7   5        7.21       17.59      3.76 o 
   3   7   5     1498.22     1469.56     20.39 o 
   4   7   5      486.84      505.94     11.06 o 
   5   7   5       16.07       24.61      3.44 o 
   6   7   5      461.63      441.99     11.89 o 
   7   7   5      367.25      342.82     23.10 o 
   8   7   5      769.27      737.89     20.24 o 
   9   7   5       21.28       13.38     22.46 o 
  10   7   5        5.48        7.48     11.06 o 
  11   7   5      449.41      441.03     20.72 o 
  12   7   5       53.32       51.17     16.83 o 
  13   7   5       34.09       20.25     28.71 o 
  14   7   5       50.47       67.33     22.65 o 
 -14   8   5       32.12       19.76     23.08 o 
 -13   8   5      354.74      377.92     18.33 o 
 -12   8   5       50.77       36.45      7.34 o 
 -11   8   5      190.36      176.29     16.85 o 
 -10   8   5      427.18      412.05     11.06 o 
  -9   8   5       75.90       77.53     26.81 o 
  -8   8   5        3.47       -0.48      9.44 o 
  -7   8   5       32.06       27.39      6.86 o 
  -6   8   5       62.40       67.35      5.30 o 
  -5   8   5     1851.57     1881.45     63.02 o 
  -4   8   5       13.64        9.32      4.79 o 
  -3   8   5      479.96      504.51      9.37 o 
  -2   8   5      176.96      192.31      6.58 o 
  -1   8   5      276.77      285.32      7.46 o 
   0   8   5      814.82      814.32     16.24 o 
   1   8   5       92.52       60.27      4.45 o 
   2   8   5      297.13      310.46      8.69 o 
   3   8   5      763.78      823.68     21.20 o 
   4   8   5     3428.07     3444.09     69.88 o 
   5   8   5      497.07      462.91     12.50 o 
   6   8   5      178.08      145.86      8.69 o 
   7   8   5       24.42       19.95     10.60 o 
   8   8   5      375.08      372.12     14.68 o 
   9   8   5      194.94      146.04     13.16 o 
  10   8   5      249.99      214.57     17.59 o 
  11   8   5      329.80      359.58     27.26 o 
  12   8   5        1.65       25.55     21.69 o 
  13   8   5       77.86       39.52     26.79 o 
 -13   9   5       12.10       -2.07     19.48 o 
 -12   9   5       40.46       49.04     15.45 o 
 -11   9   5      617.01      634.22     26.08 o 
 -10   9   5        2.73       -6.71     16.32 o 
  -9   9   5      165.92      159.18     12.76 o 
  -8   9   5        0.07       -9.16     10.04 o 
  -7   9   5      292.25      295.38      7.56 o 
  -6   9   5      453.21      429.96     10.48 o 
  -5   9   5       68.15       75.29     14.34 o 
  -4   9   5      520.03      515.81     13.73 o 
  -3   9   5      211.70      200.82     10.60 o 
  -2   9   5      868.91      821.62     14.34 o 
  -1   9   5     2388.89     2392.32     30.71 o 
   0   9   5      228.82      254.23      8.08 o 
   1   9   5      456.10      381.16      9.23 o 
   2   9   5       13.11        8.73      5.29 o 
   3   9   5       54.94       79.03      7.71 o 
   4   9   5        7.37        1.26      7.10 o 
   5   9   5      163.02      186.03     11.86 o 
   6   9   5      222.94      203.38     11.68 o 
   7   9   5      173.95      159.99     12.60 o 
   8   9   5      269.46      264.25     19.33 o 
   9   9   5      125.18      167.21     17.19 o 
  10   9   5      137.32      104.54     20.76 o 
  11   9   5        1.56       -3.96     15.10 o 
 -12  10   5      208.60      159.61     33.67 o 
 -11  10   5      118.48      127.34     21.88 o 
 -10  10   5       50.81       56.90     15.81 o 
  -9  10   5      920.03      965.10     49.91 o 
  -8  10   5       64.49       71.38     12.26 o 
  -7  10   5      271.00      256.27      8.51 o 
  -6  10   5       99.32       99.53     23.71 o 
  -5  10   5        0.95       16.89      5.30 o 
  -4  10   5      533.78      554.65     11.89 o 
  -3  10   5      513.71      513.43     11.36 o 
  -2  10   5      581.29      563.22     30.58 o 
  -1  10   5      184.36      172.22      8.08 o 
   0  10   5        0.82       -4.62      4.62 o 
   1  10   5      648.11      610.79     21.84 o 
   2  10   5        7.04       15.27      7.46 o 
   3  10   5      149.16      124.84     10.60 o 
   4  10   5       25.45       33.86     12.47 o 
   5  10   5      114.74       82.00     13.11 o 
   6  10   5       69.20       58.61     11.68 o 
   7  10   5       92.78       93.95     14.37 o 
   8  10   5      118.16      110.52     15.81 o 
   9  10   5      310.72      266.88     46.17 o 
  10  10   5       33.94       48.42     22.77 o 
 -10  11   5       90.55       57.98     26.84 o 
  -9  11   5       62.76       35.87     23.34 o 
  -8  11   5       23.66        5.18     15.09 o 
  -7  11   5        9.23        0.48     14.37 o 
  -6  11   5      822.40      839.18     23.07 o 
  -5  11   5       41.62       27.58     11.24 o 
  -4  11   5       35.32       43.80      9.71 o 
  -3  11   5       78.48       71.80      9.59 o 
  -2  11   5      111.28       95.91      8.51 o 
  -1  11   5       13.71        7.30      8.73 o 
   0  11   5       10.35       14.14      9.44 o 
   1  11   5      260.34      258.61     11.06 o 
   2  11   5       23.07        9.43     25.58 o 
   3  11   5       57.62       49.60     13.40 o 
   4  11   5      408.30      429.00     29.94 o 
   5  11   5     1214.48     1194.96     36.26 o 
   6  11   5       29.08       40.88     16.08 o 
   7  11   5        0.88        6.35     17.34 o 
   8  11   5      394.21      437.93     36.80 o 
  -8  12   5      278.29      268.27     37.44 o 
  -7  12   5       41.04       47.31     25.41 o 
  -6  12   5       32.05       39.69     22.39 o 
  -5  12   5      111.34      148.33     26.81 o 
  -4  12   5       45.69       24.94     15.62 o 
  -3  12   5      239.14      255.94     32.45 o 
  -2  12   5        1.03        8.42     16.21 o 
  -1  12   5        1.15       24.24     10.48 o 
   0  12   5       25.99       32.60     13.16 o 
   1  12   5       51.40       36.32     14.74 o 
   2  12   5        6.50        7.25     24.97 o 
   3  12   5      262.72      220.58     26.38 o 
   4  12   5      153.26      163.44     31.83 o 
   5  12   5        2.12       23.01     27.12 o 
   6  12   5        1.11       31.73     34.48 o 
  -3  13   5      353.22      380.54     27.45 o 
  -2  13   5        0.00       -8.16     17.34 o 
  -1  13   5       94.99       81.40     17.97 o 
   0  13   5      147.78      160.74     20.84 o 
   1  13   5        0.02       31.73     20.59 o 
   2  13   5      327.04      346.42     35.65 o 
 -18   0   6      260.19      230.83     26.22 o 
 -17   0   6     1294.22     1396.21     49.88 o 
 -16   0   6      118.14      144.74     14.96 o 
 -15   0   6      544.39      530.29     19.97 o 
 -14   0   6      269.27      273.24     13.73 o 
 -13   0   6      634.14      580.18     19.97 o 
 -12   0   6     1180.38     1191.60     28.68 o 
 -11   0   6     1798.30     1761.84     37.44 o 
 -10   0   6        0.15       -7.48      7.48 o 
  -9   0   6     4396.79     4535.57     81.13 o 
  -8   0   6      781.29      798.57     18.69 o 
  -7   0   6     2114.18     2141.15     41.18 o 
  -6   0   6      265.89      336.90     11.22 o 
  -5   0   6      406.35      383.05     11.22 o 
  -4   0   6       49.64       47.43      4.97 o 
  -3   0   6      305.18      282.00      9.99 o 
  -2   0   6    57217.30    51216.30   1122.97 o 
  -1   0   6     4300.62     4209.88     69.86 o 
   0   0   6    33659.82    30991.58    560.26 o 
   1   0   6     6695.55     6600.61    129.78 o 
   2   0   6     1362.08     1119.23     22.48 o 
   3   0   6     1928.09     2011.37     38.67 o 
   4   0   6     1793.96     1935.26     36.21 o 
   5   0   6     1042.69     1145.45     23.71 o 
   6   0   6     1018.72     1076.82     21.20 o 
   7   0   6      757.64      796.06     17.46 o 
   8   0   6      148.34      134.75      8.76 o 
   9   0   6      136.22      157.23      9.99 o 
  10   0   6     3527.60     3754.47     64.89 o 
  11   0   6        1.38       -8.76      8.76 o 
  12   0   6      233.14      267.04     17.46 o 
  13   0   6        5.44       14.96     14.96 o 
  14   0   6      435.54      440.46     24.94 o 
  15   0   6      374.06      348.12     27.45 o 
  16   0   6       42.48       76.11     21.20 o 
 -18   1   6       50.70       70.51     14.99 o 
 -17   1   6       28.92       23.45     11.68 o 
 -16   1   6       12.51       20.08      8.69 o 
 -15   1   6       25.57       37.07     12.47 o 
 -14   1   6      588.53      635.79     21.20 o 
 -13   1   6        3.61        5.65      9.96 o 
 -12   1   6      517.37      516.65     12.76 o 
 -11   1   6      258.37      280.14     11.24 o 
 -10   1   6      108.47      117.40      6.19 o 
  -9   1   6      255.20      279.54      7.93 o 
  -8   1   6      161.34      110.40      6.25 o 
  -7   1   6      920.37      967.12     14.99 o 
  -6   1   6        2.75       10.84      5.63 o 
  -5   1   6       67.90       57.90      3.89 o 
  -4   1   6       97.13       56.94      4.42 o 
  -3   1   6      351.02      257.04      7.06 o 
  -2   1   6        9.50       -4.79      4.79 o 
  -1   1   6    16191.49    15029.27    195.91 o 
   0   1   6     4349.91     4271.30     72.23 o 
   1   1   6      140.27      105.55      5.29 o 
   2   1   6      150.30      117.85      7.48 o 
   3   1   6        0.08       -2.83      2.99 o 
   4   1   6     2592.71     2831.94     35.72 o 
   5   1   6      218.46      220.84      6.58 o 
   6   1   6        0.59       -0.17      2.99 o 
   7   1   6      270.94      282.65      7.06 o 
   8   1   6        0.38        5.61      5.29 o 
   9   1   6      851.25      874.42     14.98 o 
  10   1   6      907.31      917.28     17.69 o 
  11   1   6      817.86      846.69     19.97 o 
  12   1   6       75.69       74.14      9.24 o 
  13   1   6      136.88      134.90     11.86 o 
  14   1   6        0.04        3.90     10.77 o 
  15   1   6      211.22      218.32     32.45 o 
  16   1   6      108.80      104.81     20.11 o 
 -18   2   6      142.50      182.72     58.03 o 
 -17   2   6       23.75       14.98     11.48 o 
 -16   2   6     1358.27     1380.60     29.08 o 
 -15   2   6       43.20       46.55     16.21 o 
 -14   2   6        0.57       12.50      7.06 o 
 -13   2   6        9.40        8.12      6.19 o 
 -12   2   6       67.39       72.09      6.58 o 
 -11   2   6     1508.30     1527.58     23.83 o 
 -10   2   6      934.21      922.08     17.46 o 
  -9   2   6       41.83       60.84      5.69 o 
  -8   2   6      364.25      385.50     20.59 o 
  -7   2   6     2849.78     3069.47     41.56 o 
  -6   2   6      116.70      105.69      6.86 o 
  -5   2   6        0.60       -4.76      8.73 o 
  -4   2   6      868.79      811.46     14.54 o 
  -3   2   6     1477.38     1400.14     19.73 o 
  -2   2   6    12538.29    11871.77    146.42 o 
  -1   2   6      458.34      424.36      8.84 o 
   0   2   6     2240.84     1983.30     37.89 o 
   1   2   6      545.24      496.00      9.71 o 
   2   2   6     1054.58     1030.22     17.19 o 
   3   2   6     3834.70     4053.34     52.22 o 
   4   2   6     6374.22     6570.14     74.23 o 
   5   2   6     7957.54     8345.97     92.69 o 
   6   2   6       91.44       65.90      4.79 o 
   7   2   6      152.35      169.98      6.58 o 
   8   2   6     1658.51     1652.33     21.61 o 
   9   2   6       15.19       16.86      5.63 o 
  10   2   6      289.01      284.04     10.11 o 
  11   2   6      184.00      182.07      9.24 o 
  12   2   6        0.01        0.33      7.50 o 
  13   2   6      280.99      297.57     33.06 o 
  14   2   6     1907.24     2107.86     46.76 o 
  15   2   6       47.36       23.28     17.62 o 
  16   2   6      220.48      262.93     28.64 o 
 -18   3   6      125.84      139.41     27.54 o 
 -17   3   6       13.86        4.60     33.67 o 
 -16   3   6       29.61       45.20     23.07 o 
 -15   3   6      524.82      513.43     19.33 o 
 -14   3   6      651.66      643.60     22.46 o 
 -13   3   6      265.42      265.24     13.73 o 
 -12   3   6      554.76      556.63     14.99 o 
 -11   3   6       91.45       91.84      8.73 o 
 -10   3   6       17.60       12.29      5.99 o 
  -9   3   6        0.01       -1.87      5.29 o 
  -8   3   6     4579.66     5079.18    124.17 o 
  -7   3   6     2631.80     2789.42     38.00 o 
  -6   3   6     3024.51     3035.94     73.62 o 
  -5   3   6       16.23       25.50      4.42 o 
  -4   3   6      337.75      373.63      8.35 o 
  -3   3   6       62.78       70.97      3.89 o 
  -2   3   6        1.35       -6.58      6.58 o 
  -1   3   6      422.59      402.52      7.93 o 
   0   3   6      188.72      169.56      9.44 o 
   1   3   6        1.57        2.77      4.54 o 
   2   3   6      324.74      347.35      6.90 o 
   3   3   6     1034.26     1052.14     15.43 o 
   4   3   6      153.15      196.27      5.69 o 
   5   3   6       96.20      140.50      5.29 o 
   6   3   6     1083.28     1204.15     17.59 o 
   7   3   6      211.34      226.09      6.58 o 
   8   3   6      548.06      545.59     19.95 o 
   9   3   6      412.93      412.51     10.57 o 
  10   3   6      339.97      341.58     10.60 o 
  11   3   6      728.86      690.12     15.90 o 
  12   3   6      176.47      178.12     10.79 o 
  13   3   6       10.37       22.46      9.71 o 
  14   3   6        2.60       10.35     15.24 o 
  15   3   6      103.68      148.27     20.76 o 
 -17   4   6       77.10       60.51     29.32 o 
 -16   4   6        0.00        1.72     19.36 o 
 -15   4   6       48.65       49.94      9.27 o 
 -14   4   6       21.93       42.41      9.23 o 
 -13   4   6      156.91      138.43     10.60 o 
 -12   4   6     1003.54      974.18     23.10 o 
 -11   4   6      101.65       80.27      7.17 o 
 -10   4   6       26.38       42.61      6.22 o 
  -9   4   6     3256.62     3429.47     86.09 o 
  -8   4   6        0.10       -0.64      6.19 o 
  -7   4   6     1779.10     1953.28     33.67 o 
  -6   4   6      374.70      317.56     12.47 o 
  -5   4   6     1063.29     1099.49     36.80 o 
  -4   4   6      490.33      462.42     10.11 o 
  -3   4   6     1281.67     1293.51     21.19 o 
  -2   4   6     1841.45     1884.74     29.12 o 
  -1   4   6     2671.84     2783.86     39.31 o 
   0   4   6     1047.36     1049.42     16.03 o 
   1   4   6        3.57        4.06      5.63 o 
   2   4   6       16.15        9.23      2.38 o 
   3   4   6     1375.91     1435.83     24.97 o 
   4   4   6       63.78       89.57      3.89 o 
   5   4   6      228.24      243.33      5.69 o 
   6   4   6      717.71      734.16     18.72 o 
   7   4   6      245.99      240.09      6.90 o 
   8   4   6      368.28      337.93     11.83 o 
   9   4   6     1051.22     1074.22     25.58 o 
  10   4   6       68.33       72.09      6.90 o 
  11   4   6      293.30      293.99     11.00 o 
  12   4   6        5.36       -1.76      7.46 o 
  13   4   6       11.52       13.11     13.02 o 
  14   4   6       48.54       51.17     32.45 o 
  15   4   6      534.74      537.82     34.61 o 
 -17   5   6       93.43       68.86     23.66 o 
 -16   5   6       11.55       -5.19     18.25 o 
 -15   5   6        1.45        2.65     14.37 o 
 -14   5   6       65.09       60.42      8.16 o 
 -13   5   6       76.85       62.27     11.86 o 
 -12   5   6      649.90      631.95     21.20 o 
 -11   5   6      301.05      307.36     11.36 o 
 -10   5   6       58.80       41.69      9.37 o 
  -9   5   6        0.45       11.11      5.63 o 
  -8   5   6      337.04      329.06      9.23 o 
  -7   5   6      224.89      212.03      8.12 o 
  -6   5   6        7.16       11.86     10.63 o 
  -5   5   6      198.66      214.66      7.93 o 
  -4   5   6      209.37      237.62      8.69 o 
  -3   5   6       78.27       82.63      5.69 o 
  -2   5   6     1257.69     1276.22     19.73 o 
  -1   5   6      717.38      738.72     13.73 o 
   0   5   6     4332.09     4706.10     54.36 o 
   1   5   6      548.96      565.78     13.11 o 
   2   5   6     2380.10     2651.41     33.67 o 
   3   5   6       55.51       60.29      3.74 o 
   4   5   6      169.87      185.21      5.30 o 
   5   5   6        4.14        3.33      3.34 o 
   6   5   6      127.99      152.34     10.60 o 
   7   5   6      338.23      333.55      7.17 o 
   8   5   6      347.45      314.68      7.80 o 
   9   5   6      177.19      172.47      5.46 o 
  10   5   6       15.51       18.27      3.44 o 
  11   5   6      273.53      240.34      7.71 o 
  12   5   6      380.15      356.20     26.81 o 
  13   5   6       46.05       49.15     40.54 o 
  14   5   6      236.55      207.18     22.62 o 
  15   5   6       19.00       26.92     22.62 o 
 -16   6   6        6.03      -20.70     20.70 o 
 -15   6   6       46.62       50.33     15.62 o 
 -14   6   6        6.62       -7.20     12.98 o 
 -13   6   6        1.14       17.48      8.93 o 
 -12   6   6      121.66      119.03     19.33 o 
 -11   6   6      486.34      504.61     11.52 o 
 -10   6   6     1165.58     1223.51     38.05 o 
  -9   6   6      766.74      841.01     16.16 o 
  -8   6   6       11.41        9.90      5.09 o 
  -7   6   6      407.29      392.31      9.90 o 
  -6   6   6       40.69       45.47      7.46 o 
  -5   6   6      917.02     1014.23     23.10 o 
  -4   6   6       15.10       19.75      4.79 o 
  -3   6   6      442.31      483.44     18.08 o 
  -2   6   6      116.86      120.52     14.96 o 
  -1   6   6      717.48      789.44     23.07 o 
   0   6   6      477.07      517.80      9.59 o 
   1   6   6      511.13      514.43     19.97 o 
   2   6   6      768.60      796.84     13.73 o 
   3   6   6      422.37      438.67      7.38 o 
   4   6   6        0.86       -4.99      8.73 o 
   5   6   6       16.69       16.44      4.14 o 
   6   6   6      138.57      162.05     12.47 o 
   7   6   6       20.61       15.56      7.46 o 
   8   6   6      925.35      935.98     20.39 o 
   9   6   6        0.86        0.81      7.80 o 
  10   6   6        1.26       -0.61     18.72 o 
  11   6   6      217.73      183.31     21.84 o 
  12   6   6       91.42       61.38     17.46 o 
  13   6   6       82.64      118.06     62.41 o 
  14   6   6        0.10        2.10     20.55 o 
 -15   7   6      626.72      757.85     78.62 o 
 -14   7   6       80.93      103.25     43.05 o 
 -13   7   6      526.24      548.16     22.46 o 
 -12   7   6       26.59       32.92      9.20 o 
 -11   7   6      287.89      290.25     12.26 o 
 -10   7   6      440.95      422.20     21.20 o 
  -9   7   6      179.09      181.93      8.73 o 
  -8   7   6      424.45      358.79     18.10 o 
  -7   7   6     1270.59     1259.59     24.97 o 
  -6   7   6     2058.19     2158.08     30.72 o 
  -5   7   6      230.86      222.29      7.46 o 
  -4   7   6     2757.23     2822.95     36.54 o 
  -3   7   6       50.01       37.26      4.79 o 
  -2   7   6      319.38      316.38      7.46 o 
  -1   7   6      463.23      447.02      8.69 o 
   0   7   6       44.35       41.63      4.32 o 
   1   7   6        2.76        2.49      3.34 o 
   2   7   6        0.26        2.16      3.50 o 
   3   7   6     1704.78     1776.87     23.39 o 
   4   7   6      105.59      128.07      6.86 o 
   5   7   6      983.88     1002.18     15.89 o 
   6   7   6       93.66       83.17      8.35 o 
   7   7   6        1.06        5.21      7.17 o 
   8   7   6        8.58        5.31     16.24 o 
   9   7   6        0.63       -0.08      8.69 o 
  10   7   6      294.35      254.03     18.07 o 
  11   7   6       26.87       13.73     27.45 o 
  12   7   6       53.42       80.46     34.96 o 
  13   7   6        6.04       -1.63     26.81 o 
 -14   8   6      394.25      342.37     31.56 o 
 -13   8   6       86.39      104.26     12.78 o 
 -12   8   6       16.09       -4.26     11.81 o 
 -11   8   6      434.83      438.00     16.61 o 
 -10   8   6       78.70       71.89      8.97 o 
  -9   8   6     1290.57     1391.57     36.80 o 
  -8   8   6       19.70       21.51      4.54 o 
  -7   8   6      476.34      462.08     10.16 o 
  -6   8   6      236.49      271.84     11.22 o 
  -5   8   6      757.68      742.85     26.22 o 
  -4   8   6        3.24        6.77      8.12 o 
  -3   8   6      248.15      265.84     14.98 o 
  -2   8   6       52.68       67.40      5.29 o 
  -1   8   6        0.54        2.16      6.58 o 
   0   8   6       67.00       63.45      5.63 o 
   1   8   6        7.88        2.76      4.99 o 
   2   8   6      108.42      118.47      6.22 o 
   3   8   6       85.83       87.50      6.79 o 
   4   8   6      625.64      688.31     12.89 o 
   5   8   6      349.92      360.64      9.23 o 
   6   8   6      182.95      219.10     17.46 o 
   7   8   6      629.39      682.87     15.81 o 
   8   8   6       40.87       35.35      9.96 o 
   9   8   6        3.03       24.94     11.97 o 
  10   8   6       82.96       89.14     26.20 o 
  11   8   6       71.43       83.55     42.41 o 
  12   8   6      229.06      231.68     23.91 o 
 -13   9   6       71.25       98.13     22.48 o 
 -12   9   6       54.05       72.96     41.79 o 
 -11   9   6       34.66       31.38     15.81 o 
 -10   9   6      148.04      144.09      5.88 o 
  -9   9   6      108.66      111.59      8.51 o 
  -8   9   6        4.96       10.62      4.35 o 
  -7   9   6      182.82      187.48      8.31 o 
  -6   9   6       10.66        8.33      7.50 o 
  -5   9   6        0.14       -5.92      8.51 o 
  -4   9   6        5.71        5.39      6.69 o 
  -3   9   6       21.30        8.17      6.86 o 
  -2   9   6        8.19       10.32      4.79 o 
  -1   9   6      102.27       91.22      7.48 o 
   0   9   6      250.28      253.99     10.60 o 
   1   9   6      376.85      363.12      8.12 o 
   2   9   6       34.16        9.05     11.86 o 
   3   9   6       18.20       15.23      5.46 o 
   4   9   6       73.45       76.64      6.69 o 
   5   9   6      134.70      132.70      8.97 o 
   6   9   6      491.77      468.75     14.98 o 
   7   9   6       64.24       81.66      9.90 o 
   8   9   6        1.60       26.90     18.72 o 
   9   9   6      118.93      149.71     26.81 o 
  10   9   6       36.21       -2.14     31.81 o 
  11   9   6       88.07       65.34     36.18 o 
 -12  10   6        0.85       -2.50     26.81 o 
 -11  10   6        0.62       12.46     16.16 o 
 -10  10   6      103.33       49.44     20.59 o 
  -9  10   6        0.44       10.12     13.80 o 
  -8  10   6      146.41      119.41     13.15 o 
  -7  10   6      289.80      269.08     13.09 o 
  -6  10   6       20.66       27.85      5.59 o 
  -5  10   6      669.80      641.29     14.02 o 
  -4  10   6      114.88      126.81      7.93 o 
  -3  10   6        5.60        4.89      5.69 o 
  -2  10   6      130.66      122.14      6.90 o 
  -1  10   6       26.39       15.28     13.09 o 
   0  10   6     1848.34     1966.60     26.98 o 
   1  10   6      278.31      287.00      6.86 o 
   2  10   6     1216.28     1204.53     20.05 o 
   3  10   6        0.42        4.28      6.79 o 
   4  10   6      133.71      123.12     10.16 o 
   5  10   6        0.85       -3.90      9.60 o 
   6  10   6       42.16       36.29     11.36 o 
   7  10   6      467.79      478.37     21.61 o 
   8  10   6        0.06       -4.91     15.60 o 
   9  10   6       26.64       22.85     22.88 o 
  10  10   6       92.69       55.83     38.67 o 
 -10  11   6      153.48      150.63     43.05 o 
  -9  11   6      192.00      201.57     28.43 o 
  -8  11   6        0.17       17.48     17.07 o 
  -7  11   6        1.72        1.97     17.49 o 
  -6  11   6       26.43       27.89     11.86 o 
  -5  11   6       35.30       30.61      8.35 o 
  -4  11   6      199.12      208.71      9.59 o 
  -3  11   6      113.41      134.96     16.24 o 
  -2  11   6      186.42      164.34     23.71 o 
  -1  11   6      900.86      899.25     17.98 o 
   0  11   6      253.21      272.03     24.97 o 
   1  11   6       52.39       67.46     14.37 o 
   2  11   6        1.14       17.17     16.85 o 
   3  11   6        9.23       11.69     22.46 o 
   4  11   6      207.75      189.87     27.43 o 
   5  11   6      226.00      223.97     33.67 o 
   6  11   6       56.02       30.40     39.31 o 
   7  11   6        4.89       41.26     36.82 o 
   8  11   6       29.46       56.52     24.10 o 
  -8  12   6       14.72       44.92     27.45 o 
  -7  12   6       12.77        5.26     24.67 o 
  -6  12   6       15.62       -3.96     21.88 o 
  -5  12   6        1.13      -25.47     29.32 o 
  -4  12   6       53.85       52.16     14.92 o 
  -3  12   6        9.00       28.68     20.59 o 
  -2  12   6      108.28      127.86     14.96 o 
  -1  12   6        0.47       -2.48     12.45 o 
   0  12   6       49.05       55.50     34.93 o 
   1  12   6       33.23       20.33     12.65 o 
   2  12   6       61.24       73.57     17.19 o 
   3  12   6       17.46        1.64     20.70 o 
   4  12   6      107.28      158.94     30.89 o 
   5  12   6        0.07      -22.38     22.38 o 
  -3  13   6       70.77       78.44     59.90 o 
  -2  13   6      151.46      142.32     20.11 o 
  -1  13   6       21.11       20.97     39.92 o 
   0  13   6       20.55       29.26     17.49 o 
 -18   1   7        2.33       13.46     13.15 o 
 -17   1   7       17.92       29.24     10.79 o 
 -16   1   7      426.40      388.39     19.33 o 
 -15   1   7        2.93       -8.35      8.35 o 
 -14   1   7       99.46      132.95      9.71 o 
 -13   1   7       94.80       95.35      9.35 o 
 -12   1   7      101.82       90.98      7.46 o 
 -11   1   7      256.80      255.23      8.84 o 
 -10   1   7       64.02       69.11      5.99 o 
  -9   1   7       76.45       54.30      5.29 o 
  -8   1   7      722.49      742.28     30.58 o 
  -7   1   7      161.33      142.08      8.09 o 
  -6   1   7        1.08        4.42      3.89 o 
  -5   1   7      623.87      604.38     11.00 o 
  -4   1   7      226.78      194.37     13.73 o 
  -3   1   7      442.61      404.59     19.33 o 
  -2   1   7       13.37        0.27     10.63 o 
  -1   1   7     3292.87     3052.42     43.62 o 
   0   1   7    11155.39    10780.08    201.24 o 
   1   1   7      435.75      417.47      8.84 o 
   2   1   7      128.64      120.06      9.99 o 
   3   1   7      538.41      570.32     10.48 o 
   4   1   7       28.84       32.02      4.99 o 
   5   1   7        0.10        1.48      4.32 o 
   6   1   7      244.70      242.87     11.86 o 
   7   1   7       13.14       19.76      5.09 o 
   8   1   7       59.47       51.79      6.86 o 
   9   1   7      455.72      451.76     10.57 o 
  10   1   7       49.34       49.04      6.58 o 
  11   1   7       89.96       89.59     11.86 o 
  12   1   7       10.87       10.23      8.08 o 
  13   1   7      311.88      320.12     31.83 o 
  14   1   7       16.02       24.80     13.15 o 
  15   1   7      188.38      223.60     41.79 o 
 -18   2   7       11.90       33.10     23.07 o 
 -17   2   7      174.67      218.22     15.43 o 
 -16   2   7       65.90       70.38     11.97 o 
 -15   2   7      252.10      242.25     11.36 o 
 -14   2   7      528.77      553.02     13.65 o 
 -13   2   7       60.12       51.93      7.06 o 
 -12   2   7      182.12      159.13      7.93 o 
 -11   2   7       25.17       24.41      5.69 o 
 -10   2   7        0.00       -4.62      8.35 o 
  -9   2   7       73.43       69.72      9.99 o 
  -8   2   7      566.34      565.82     11.97 o 
  -7   2   7      151.85      158.30      6.90 o 
  -6   2   7       97.65       98.37      5.69 o 
  -5   2   7     3062.80     3244.68     44.24 o 
  -4   2   7      888.86      934.73     23.07 o 
  -3   2   7      377.96      356.66     14.98 o 
  -2   2   7     2746.11     2778.14     48.66 o 
  -1   2   7      677.66      651.66     10.11 o 
   0   2   7     3514.67     3579.33     45.29 o 
   1   2   7     1256.08     1360.66     19.48 o 
   2   2   7      527.88      565.90     11.00 o 
   3   2   7       56.67       67.75      4.99 o 
   4   2   7       47.83       41.80      4.42 o 
   5   2   7       29.70       21.58      3.89 o 
   6   2   7       43.64       44.02      4.79 o 
   7   2   7      462.65      471.06      9.71 o 
   8   2   7       30.78       29.34      6.19 o 
   9   2   7       22.90       23.71      5.99 o 
  10   2   7      705.11      771.39     15.60 o 
  11   2   7      246.16      226.25     10.11 o 
  12   2   7      186.50      183.84     11.68 o 
  13   2   7       29.38       12.87     13.09 o 
  14   2   7       17.01       -8.33     13.11 o 
  15   2   7       96.67      115.96     24.35 o 
 -18   3   7       17.88        4.36     32.07 o 
 -17   3   7      557.11      511.73     23.28 o 
 -16   3   7       28.84       32.75     13.09 o 
 -15   3   7      169.67      145.02     10.92 o 
 -14   3   7       11.42       16.85      9.37 o 
 -13   3   7      139.90      142.23     10.11 o 
 -12   3   7      219.82      242.73     10.79 o 
 -11   3   7      159.05      170.38      9.59 o 
 -10   3   7       27.10       24.73     19.33 o 
  -9   3   7      905.33      917.64     17.39 o 
  -8   3   7      329.50      370.74     10.48 o 
  -7   3   7      398.00      424.24     11.86 o 
  -6   3   7     2487.16     2601.78     35.89 o 
  -5   3   7      560.48      548.05     11.86 o 
  -4   3   7       84.30       87.72      9.37 o 
  -3   3   7     1080.60     1066.84     17.07 o 
  -2   3   7     1255.01     1328.35     36.18 o 
  -1   3   7     1111.11     1184.49     19.48 o 
   0   3   7      103.66       91.25      9.37 o 
   1   3   7       47.23       63.90      5.93 o 
   2   3   7      818.02      873.45     13.79 o 
   3   3   7      369.90      406.87      8.35 o 
   4   3   7     1147.96     1182.25     20.59 o 
   5   3   7     1530.50     1558.95     21.48 o 
   6   3   7      119.73      139.27      6.19 o 
   7   3   7      204.98      208.66     14.98 o 
   8   3   7       49.15       33.13      5.69 o 
   9   3   7      425.36      418.49     17.46 o 
  10   3   7      146.94      127.38      7.93 o 
  11   3   7      158.17      121.07      7.80 o 
  12   3   7        4.94        1.23     10.60 o 
  13   3   7      653.94      663.38     21.48 o 
  14   3   7       29.86       11.24     35.57 o 
  15   3   7       11.54       36.83     21.51 o 
 -17   4   7        9.55       21.78     17.49 o 
 -16   4   7        5.26       16.23     11.60 o 
 -15   4   7      902.36      909.19     44.30 o 
 -14   4   7     1145.33     1109.91     24.93 o 
 -13   4   7       88.92       85.69      9.99 o 
 -12   4   7      138.60      146.12      9.24 o 
 -11   4   7      172.40      164.29      8.69 o 
 -10   4   7      122.87      118.04      7.80 o 
  -9   4   7      166.26      161.28     18.08 o 
  -8   4   7      232.19      238.16      8.97 o 
  -7   4   7       25.36       21.56      6.22 o 
  -6   4   7        7.63       -5.39      5.69 o 
  -5   4   7     8461.14     8891.41    126.66 o 
  -4   4   7      169.19      187.95      6.19 o 
  -3   4   7      616.54      660.93     11.36 o 
  -2   4   7     3721.93     3947.89     79.87 o 
  -1   4   7        6.38        6.23      2.48 o 
   0   4   7      747.86      827.39     17.69 o 
   1   4   7      298.53      329.74     17.46 o 
   2   4   7      203.05      208.16      4.79 o 
   3   4   7       67.18       91.46      4.14 o 
   4   4   7      407.33      373.95      7.46 o 
   5   4   7      543.59      572.84     10.11 o 
   6   4   7      928.49      965.57     31.19 o 
   7   4   7      443.88      454.19      9.71 o 
   8   4   7      122.14      130.57      9.96 o 
   9   4   7     1566.62     1655.12     24.67 o 
  10   4   7       42.17       36.23      7.06 o 
  11   4   7       12.48       11.47     14.34 o 
  12   4   7       49.90       76.13     14.98 o 
  13   4   7       51.17       48.42     19.33 o 
  14   4   7      151.55      126.43     44.30 o 
  15   4   7      106.30      138.23     23.76 o 
 -17   5   7       64.71      103.46     25.42 o 
 -16   5   7        9.33       11.72     18.25 o 
 -15   5   7      118.94      141.12     10.88 o 
 -14   5   7       94.33       85.46      8.93 o 
 -13   5   7      147.22      134.90      9.44 o 
 -12   5   7        6.31        5.16     11.24 o 
 -11   5   7     1744.68     1737.16     29.99 o 
 -10   5   7        4.88        7.82      6.42 o 
  -9   5   7      502.26      499.30     11.97 o 
  -8   5   7        7.33        4.23      6.22 o 
  -7   5   7      951.96      966.97     29.94 o 
  -6   5   7       64.81       66.50      7.46 o 
  -5   5   7      108.13       84.33      5.69 o 
  -4   5   7      534.91      515.12     11.36 o 
  -3   5   7      315.63      270.87      9.37 o 
  -2   5   7       34.72       50.10      4.54 o 
  -1   5   7      110.68      106.06      5.63 o 
   0   5   7     1149.64     1031.48     27.45 o 
   1   5   7      869.51      866.44     13.13 o 
   2   5   7      795.28      811.09     12.65 o 
   3   5   7      620.86      678.97     18.10 o 
   4   5   7       48.56       56.55      4.32 o 
   5   5   7        8.39       11.73      4.97 o 
   6   5   7      208.41      193.82      5.69 o 
   7   5   7        3.65       -2.22      3.89 o 
   8   5   7      294.65      274.42     10.60 o 
   9   5   7      212.86      233.48      7.50 o 
  10   5   7     1433.63     1522.88     23.10 o 
  11   5   7        8.80       14.05      5.69 o 
  12   5   7      503.71      595.55     44.92 o 
  13   5   7      116.52      139.75     16.44 o 
  14   5   7      193.87      306.33     84.23 o 
 -16   6   7       10.83       17.18     21.48 o 
 -15   6   7        0.66       16.02     15.38 o 
 -14   6   7        7.71        1.23     12.16 o 
 -13   6   7        5.84       11.03     18.72 o 
 -12   6   7       97.48       85.74      7.71 o 
 -11   6   7      447.61      483.28     12.60 o 
 -10   6   7      930.21     1013.66     46.79 o 
  -9   6   7      439.53      473.00     11.97 o 
  -8   6   7     1026.42     1051.70     31.19 o 
  -7   6   7       99.50       88.69      9.37 o 
  -6   6   7      296.24      326.05     18.10 o 
  -5   6   7        3.66       -1.91      6.58 o 
  -4   6   7      118.38      119.48      7.46 o 
  -3   6   7      480.98      447.84     15.60 o 
  -2   6   7      660.96      676.74     20.59 o 
  -1   6   7      234.82      273.48     13.73 o 
   0   6   7       30.73       37.11      8.12 o 
   1   6   7      352.56      356.26     18.72 o 
   2   6   7      209.26      244.94     12.47 o 
   3   6   7      479.08      517.69     21.20 o 
   4   6   7      322.37      316.24      6.42 o 
   5   6   7      441.82      432.24     10.48 o 
   6   6   7      436.32      423.12     10.48 o 
   7   6   7       65.08       51.74      3.74 o 
   8   6   7        4.39       -1.38     11.22 o 
   9   6   7       62.29       55.45     18.10 o 
  10   6   7        7.72        3.33      7.83 o 
  11   6   7      224.14      185.57     31.19 o 
  12   6   7        3.88        4.27     13.16 o 
  13   6   7       29.08       47.84     23.91 o 
  14   6   7      442.89      471.74     35.47 o 
 -15   7   7      115.50      156.32     20.03 o 
 -14   7   7      394.34      379.44     17.61 o 
 -13   7   7      393.17      367.24     20.41 o 
 -12   7   7       54.01       33.36     12.03 o 
 -11   7   7        2.62       11.01      9.24 o 
 -10   7   7      177.15      196.24      7.50 o 
  -9   7   7       29.97       19.68      4.54 o 
  -8   7   7     1075.10     1105.69     16.78 o 
  -7   7   7       83.99       80.18      6.19 o 
  -6   7   7        0.02        6.12      5.69 o 
  -5   7   7        1.11        1.95      7.56 o 
  -4   7   7        0.07       -2.10      6.69 o 
  -3   7   7      242.06      257.91      7.46 o 
  -2   7   7      293.67      267.46      7.17 o 
  -1   7   7      382.29      382.40      8.97 o 
   0   7   7      688.63      640.11     13.11 o 
   1   7   7       70.70       70.43      5.30 o 
   2   7   7      258.73      251.21     12.50 o 
   3   7   7      819.94      817.48     21.20 o 
   4   7   7        0.23       -7.10      7.48 o 
   5   7   7       42.24       36.21      4.45 o 
   6   7   7      174.60      168.03      6.57 o 
   7   7   7       97.96       95.20     16.24 o 
   8   7   7      146.80      152.01     10.11 o 
   9   7   7      138.47      137.26     11.68 o 
  10   7   7      164.86      137.01     14.93 o 
  11   7   7       22.71       26.09     40.56 o 
  12   7   7      110.57      109.16     20.81 o 
  13   7   7       28.32       -8.16     26.30 o 
 -14   8   7      170.64      144.37     40.56 o 
 -13   8   7        0.57       24.10     31.19 o 
 -12   8   7        0.27       -5.98     21.20 o 
 -11   8   7      440.03      440.48     18.30 o 
 -10   8   7      304.74      289.08     20.56 o 
  -9   8   7       10.56       17.72      4.54 o 
  -8   8   7     1296.65     1326.97     19.48 o 
  -7   8   7       78.88       62.18      6.58 o 
  -6   8   7     1783.83     1854.03     25.54 o 
  -5   8   7      262.12      282.89     20.59 o 
  -4   8   7      122.28      133.68      7.06 o 
  -3   8   7     1750.70     1772.23     23.39 o 
  -2   8   7      245.47      247.47      7.80 o 
  -1   8   7      323.63      353.33     11.22 o 
   0   8   7      885.84      910.87     14.31 o 
   1   8   7      754.11      763.44     29.32 o 
   2   8   7     1535.23     1596.26     27.45 o 
   3   8   7      737.29      707.29     13.80 o 
   4   8   7      130.42      103.88      5.99 o 
   5   8   7      232.51      226.80      7.38 o 
   6   8   7      122.59      152.62     19.33 o 
   7   8   7       90.19       92.63      9.99 o 
   8   8   7      399.99      385.27     13.65 o 
   9   8   7        8.75       -1.06     11.97 o 
  10   8   7       19.52       21.51     15.43 o 
  11   8   7      444.46      446.74     29.28 o 
  12   8   7        4.47       26.88     31.83 o 
 -13   9   7       11.35       61.15     23.71 o 
 -12   9   7        7.27      -12.13     18.59 o 
 -11   9   7        4.25        3.63     15.24 o 
 -10   9   7        3.19        0.66      9.20 o 
  -9   9   7      643.19      671.17     29.32 o 
  -8   9   7     1231.98     1273.11     19.62 o 
  -7   9   7      321.30      308.63     10.48 o 
  -6   9   7       66.35       89.85      6.58 o 
  -5   9   7       29.54       17.46      5.29 o 
  -4   9   7      256.73      273.24      8.84 o 
  -3   9   7      307.81      303.48      8.35 o 
  -2   9   7       14.89       11.34      5.09 o 
  -1   9   7      204.02      171.15      7.17 o 
   0   9   7     1314.06     1347.18     18.88 o 
   1   9   7      356.98      392.53      8.51 o 
   2   9   7      725.76      699.36     37.41 o 
   3   9   7       89.52       92.72      8.12 o 
   4   9   7      363.41      318.55      9.78 o 
   5   9   7       26.21       20.82      8.09 o 
   6   9   7       17.43       15.83      8.35 o 
   7   9   7       25.41       30.07     13.09 o 
   8   9   7      131.97      150.39     32.45 o 
   9   9   7        3.96       11.59     13.65 o 
  10   9   7      334.00      312.09     46.17 o 
  11   9   7        0.34       10.12     23.02 o 
 -12  10   7        1.30       -0.23     23.30 o 
 -11  10   7      332.98      313.14     30.81 o 
 -10  10   7      502.06      560.11     25.05 o 
  -9  10   7        4.00       14.79      7.50 o 
  -8  10   7       17.96       12.26      4.75 o 
  -7  10   7       32.17       40.32      9.99 o 
  -6  10   7      213.57      215.78      8.97 o 
  -5  10   7       20.45       20.10      6.90 o 
  -4  10   7      253.76      275.80      9.71 o 
  -3  10   7       14.08        0.48      8.73 o 
  -2  10   7       30.30       23.40      6.42 o 
  -1  10   7     1478.62     1493.56     22.62 o 
   0  10   7       39.81       49.25      6.57 o 
   1  10   7      698.95      640.59     10.92 o 
   2  10   7       10.11        5.36      6.57 o 
   3  10   7      309.79      359.32     11.52 o 
   4  10   7       98.65       93.53     28.71 o 
   5  10   7      128.11      151.91     13.22 o 
   6  10   7        9.72       10.11     11.68 o 
   7  10   7        3.32       -8.83     11.00 o 
   8  10   7        0.12       10.16     18.10 o 
   9  10   7       52.41       38.96     35.57 o 
 -10  11   7     1022.82     1038.00     51.24 o 
  -9  11   7      569.48      560.47     36.45 o 
  -8  11   7       43.44       61.66     21.48 o 
  -7  11   7      285.48      309.26     23.69 o 
  -6  11   7      256.99      279.62     25.58 o 
  -5  11   7      114.93       93.49      9.99 o 
  -4  11   7       51.00       44.87     19.36 o 
  -3  11   7       76.88       71.64      9.59 o 
  -2  11   7      303.73      276.77     24.97 o 
  -1  11   7       12.03       23.02      9.59 o 
   0  11   7       10.39       18.17      8.97 o 
   1  11   7       20.58       18.08      7.93 o 
   2  11   7       28.81       28.71     10.57 o 
   3  11   7      155.79      151.71     14.96 o 
   4  11   7      410.42      392.87     20.70 o 
   5  11   7        8.67       -9.35     33.06 o 
   6  11   7        3.73       -9.75     23.08 o 
   7  11   7       55.81       82.07     29.47 o 
  -7  12   7        0.02       12.71     54.90 o 
  -6  12   7       61.96       65.38     22.48 o 
  -5  12   7        2.92      -12.78     12.78 o 
  -4  12   7       17.99        6.47     13.79 o 
  -3  12   7       78.52       75.54     17.05 o 
  -2  12   7      155.90      138.53     14.99 o 
  -1  12   7      294.99      254.23     39.92 o 
   0  12   7      129.95      114.78     16.77 o 
   1  12   7      891.37      940.82     48.66 o 
   2  12   7        2.84       51.81     31.11 o 
   3  12   7     1293.74     1363.03     65.73 o 
   4  12   7      195.03      132.52     29.06 o 
   5  12   7       78.35       77.98     43.05 o 
 -18   0   8      122.11       89.83     21.20 o 
 -17   0   8      898.06      973.26     41.18 o 
 -16   0   8       35.32       24.94     13.73 o 
 -15   0   8       46.24       59.87     12.50 o 
 -14   0   8     1255.19     1271.45     33.70 o 
 -13   0   8       28.41        0.00     13.73 o 
 -12   0   8     2728.22     2742.53     53.67 o 
 -11   0   8        7.77        4.97      8.76 o 
 -10   0   8       61.89       71.14      8.76 o 
  -9   0   8     1705.53     1713.14     36.21 o 
  -8   0   8       74.09       77.34      8.76 o 
  -7   0   8      207.30      218.34      9.99 o 
  -6   0   8      850.24      748.63     17.46 o 
  -5   0   8     1366.14     1340.08     31.19 o 
  -4   0   8      480.74      464.17     14.96 o 
  -3   0   8       26.99        8.76      6.25 o 
  -2   0   8     3108.01     3125.63     54.90 o 
  -1   0   8    10716.23    10750.62    173.42 o 
   0   0   8       25.05       12.50      6.25 o 
   1   0   8     2208.64     2189.81     39.95 o 
   2   0   8     1965.75     2076.26     44.92 o 
   3   0   8      344.09      395.54     12.50 o 
   4   0   8     9596.47    10197.84    172.19 o 
   5   0   8      558.39      625.15     16.24 o 
   6   0   8       44.54       62.38      7.48 o 
   7   0   8       43.32       66.12      8.76 o 
   8   0   8     1628.35     1648.30     32.42 o 
   9   0   8      443.88      430.47     14.96 o 
  10   0   8       41.18       23.71      8.76 o 
  11   0   8       30.85       58.64     11.22 o 
  12   0   8      246.85      257.05     17.46 o 
  13   0   8       67.38       53.67     17.46 o 
  14   0   8        1.56        1.23     18.69 o 
  15   0   8        2.03       54.90     26.22 o 
 -18   1   8      285.56      271.31     19.83 o 
 -17   1   8      221.21      212.58     16.32 o 
 -16   1   8      200.40      154.82     11.68 o 
 -15   1   8      131.84      105.76     11.86 o 
 -14   1   8      337.40      296.61     16.24 o 
 -13   1   8      656.74      614.42     15.43 o 
 -12   1   8      325.74      330.07     11.48 o 
 -11   1   8      490.75      464.17     11.48 o 
 -10   1   8      337.62      335.09     10.11 o 
  -9   1   8       31.31       21.68      6.22 o 
  -8   1   8        4.65       -5.76      6.25 o 
  -7   1   8     1550.36     1676.29     26.08 o 
  -6   1   8        1.25       -1.87      5.61 o 
  -5   1   8       87.32       94.17     11.22 o 
  -4   1   8     2323.89     2454.73     52.42 o 
  -3   1   8       74.40       80.02      5.29 o 
  -2   1   8     3167.22     3234.21     45.88 o 
  -1   1   8      500.65      552.30     15.60 o 
   0   1   8      321.98      244.26     14.37 o 
   1   1   8      390.59      343.39     28.07 o 
   2   1   8       11.62       22.00      4.42 o 
   3   1   8     2423.92     2503.30     34.27 o 
   4   1   8      635.80      707.70     12.47 o 
   5   1   8      683.62      680.64     12.35 o 
   6   1   8        1.38       -1.57     13.73 o 
   7   1   8       44.83       24.27      4.79 o 
   8   1   8      171.64      180.31      7.06 o 
   9   1   8      617.13      560.45     11.89 o 
  10   1   8        4.51       -1.09      6.58 o 
  11   1   8      273.30      231.53      9.71 o 
  12   1   8       73.16       85.95     10.11 o 
  13   1   8       61.63       56.54     12.26 o 
  14   1   8      656.92      636.58     24.25 o 
  15   1   8        0.00        1.35     17.07 o 
 -18   2   8      434.81      494.54     42.43 o 
 -17   2   8      181.89      205.93     16.78 o 
 -16   2   8      292.33      290.81     14.37 o 
 -15   2   8      278.46      239.19     11.89 o 
 -14   2   8      130.59      132.35      9.71 o 
 -13   2   8     1305.41     1317.12     25.76 o 
 -12   2   8      231.12      250.68     21.20 o 
 -11   2   8        2.21        4.97      6.22 o 
 -10   2   8       83.29       83.77      6.90 o 
  -9   2   8       21.93       27.59      6.58 o 
  -8   2   8        6.50       10.21      4.79 o 
  -7   2   8     1869.81     1827.67     27.88 o 
  -6   2   8     1978.84     2009.26     29.64 o 
  -5   2   8      542.92      573.01     11.36 o 
  -4   2   8     1059.74     1205.53     31.19 o 
  -3   2   8      618.86      604.87     14.37 o 
  -2   2   8      145.08      136.64     12.50 o 
  -1   2   8     1825.05     1861.13     30.58 o 
   0   2   8     2592.99     2654.16     37.90 o 
   1   2   8       14.98       17.12      2.99 o 
   2   2   8      145.51      149.78      5.69 o 
   3   2   8     1119.44     1053.78     15.43 o 
   4   2   8      170.40      172.23     10.60 o 
   5   2   8       21.95       39.95      4.79 o 
   6   2   8     1091.95     1092.28     19.36 o 
   7   2   8     1175.99     1209.55     32.45 o 
   8   2   8     2936.82     2978.33     41.82 o 
   9   2   8       26.00       26.62      7.48 o 
  10   2   8      225.13      217.29      8.69 o 
  11   2   8     2489.08     2455.72     72.98 o 
  12   2   8       11.18       16.85     13.11 o 
  13   2   8       70.66       87.59     16.82 o 
  14   2   8        0.51       -1.12     14.02 o 
  15   2   8      326.41      361.09     32.68 o 
 -18   3   8        5.51       34.39     24.33 o 
 -17   3   8       89.59      102.82     15.48 o 
 -16   3   8       36.29       33.64     22.46 o 
 -15   3   8        0.41       -8.35     11.06 o 
 -14   3   8        0.21       12.22      8.69 o 
 -13   3   8      275.99      246.88     13.15 o 
 -12   3   8       14.85       11.93      7.80 o 
 -11   3   8      143.47      105.25      8.69 o 
 -10   3   8       95.19      111.64     16.85 o 
  -9   3   8      900.43      980.68     33.67 o 
  -8   3   8       68.53       73.83     19.36 o 
  -7   3   8        7.90        6.25      7.48 o 
  -6   3   8     1107.58     1222.60     20.07 o 
  -5   3   8        1.03       -0.70      6.22 o 
  -4   3   8      111.49       99.79      5.69 o 
  -3   3   8     1530.68     1662.55     24.51 o 
  -2   3   8       69.38       56.32     16.24 o 
  -1   3   8      381.73      433.67     16.85 o 
   0   3   8       65.44       90.64     35.57 o 
   1   3   8     1164.60     1213.48     26.01 o 
   2   3   8     3696.24     3919.66     55.60 o 
   3   3   8     1305.50     1443.09     20.72 o 
   4   3   8        7.03       14.94      3.89 o 
   5   3   8      478.32      512.50     10.11 o 
   6   3   8      570.68      591.06     11.89 o 
   7   3   8      643.08      642.54     13.11 o 
   8   3   8      491.55      479.21     18.72 o 
   9   3   8       53.41       70.19      6.42 o 
  10   3   8      440.95      424.22     11.89 o 
  11   3   8        1.16       11.86      7.93 o 
  12   3   8      585.77      670.63     31.81 o 
  13   3   8        0.42       17.66      9.78 o 
  14   3   8      157.08      213.72     37.44 o 
  15   3   8       18.99       32.86     23.45 o 
 -17   4   8       86.77       25.18     19.73 o 
 -16   4   8       51.63       44.70     11.60 o 
 -15   4   8     1074.34      970.06     63.64 o 
 -14   4   8       20.22       11.05      9.44 o 
 -13   4   8      756.38      772.04     26.20 o 
 -12   4   8      126.06      129.81     18.10 o 
 -11   4   8      177.27      168.24      9.59 o 
 -10   4   8      194.35      182.66      9.24 o 
  -9   4   8      353.36      365.72     24.33 o 
  -8   4   8        1.05        2.85      6.57 o 
  -7   4   8       61.53       55.56      5.30 o 
  -6   4   8      351.78      348.41     11.86 o 
  -5   4   8     1465.41     1455.98     26.20 o 
  -4   4   8     1158.18     1110.27     25.58 o 
  -3   4   8        5.99       15.75      4.14 o 
  -2   4   8      334.41      325.19      7.80 o 
  -1   4   8        4.20        0.90      6.58 o 
   0   4   8       74.68      100.26      8.12 o 
   1   4   8       17.34       -1.01     11.86 o 
   2   4   8       47.40       53.02      7.48 o 
   3   4   8     2435.05     2693.02     33.22 o 
   4   4   8      511.42      528.27     10.11 o 
   5   4   8       93.42       84.34      4.79 o 
   6   4   8       10.96        6.86      5.29 o 
   7   4   8      317.80      352.32     12.47 o 
   8   4   8        0.06        0.84      3.34 o 
   9   4   8     1046.60     1051.59     18.46 o 
  10   4   8     2330.33     2377.15     34.27 o 
  11   4   8       85.94       81.10      8.08 o 
  12   4   8      508.69      585.72     17.59 o 
  13   4   8       19.77       13.72     14.52 o 
  14   4   8      251.34      285.07     25.62 o 
 -17   5   8       42.66        9.01     30.85 o 
 -16   5   8       20.08       36.66     21.84 o 
 -15   5   8      160.62      148.79     41.79 o 
 -14   5   8        1.38       10.90     18.72 o 
 -13   5   8       22.49       21.55      8.08 o 
 -12   5   8      842.98      846.25     31.81 o 
 -11   5   8      236.23      204.19     19.95 o 
 -10   5   8      291.36      310.83     10.79 o 
  -9   5   8     1392.24     1417.43     36.80 o 
  -8   5   8      131.72      120.51      8.35 o 
  -7   5   8       66.91       58.69      5.99 o 
  -6   5   8      194.13      187.83     14.96 o 
  -5   5   8      197.00      210.89      8.84 o 
  -4   5   8      646.63      698.25     15.60 o 
  -3   5   8     1994.85     2009.25     29.32 o 
  -2   5   8     1544.01     1741.94     40.54 o 
  -1   5   8      223.69      227.07      5.69 o 
   0   5   8     1177.06     1223.17     23.30 o 
   1   5   8       56.19       65.96     11.86 o 
   2   5   8       26.63       41.13      2.46 o 
   3   5   8      976.26      996.46     13.16 o 
   4   5   8      114.15      133.31      6.25 o 
   5   5   8      274.94      255.50      6.90 o 
   6   5   8     1607.63     1566.37     22.39 o 
   7   5   8      202.23      202.05      5.99 o 
   8   5   8      430.44      428.42      9.59 o 
   9   5   8       55.65       56.48      7.48 o 
  10   5   8      115.28      133.05      7.17 o 
  11   5   8       67.89       66.48      7.38 o 
  12   5   8        8.34       19.84     14.10 o 
  13   5   8       69.67       45.76     67.99 o 
  14   5   8      142.85      117.98     28.07 o 
 -16   6   8      101.13      101.84     35.57 o 
 -15   6   8      617.32      514.48     23.34 o 
 -14   6   8       61.76       62.38      9.51 o 
 -13   6   8      984.19     1001.33     21.66 o 
 -12   6   8       92.69       73.58     20.59 o 
 -11   6   8     1248.21     1304.86     39.31 o 
 -10   6   8      508.22      468.83     14.12 o 
  -9   6   8     1601.83     1634.30     67.38 o 
  -8   6   8     3131.29     3185.10     43.46 o 
  -7   6   8       62.83       73.91      8.69 o 
  -6   6   8      589.95      613.41     13.22 o 
  -5   6   8       45.95       34.78      6.58 o 
  -4   6   8       13.51       12.57      5.30 o 
  -3   6   8       34.85       23.27      5.46 o 
  -2   6   8      644.31      598.77     24.97 o 
  -1   6   8      463.63      516.57     10.16 o 
   0   6   8      187.83      184.38      6.86 o 
   1   6   8        2.75       -0.50      6.86 o 
   2   6   8        7.06        4.68      6.25 o 
   3   6   8     1202.84     1237.13     16.15 o 
   4   6   8       97.31      106.37      4.32 o 
   5   6   8        2.90        5.11      4.35 o 
   6   6   8      642.57      646.34     12.22 o 
   7   6   8      229.66      216.34      7.56 o 
   8   6   8       55.75       43.32      6.86 o 
   9   6   8       35.69       24.62      3.55 o 
  10   6   8      102.92      101.98      9.62 o 
  11   6   8      421.51      390.95     26.84 o 
  12   6   8      151.36      175.54     21.50 o 
  13   6   8       81.36       95.19     24.71 o 
 -15   7   8       27.94       40.05     17.34 o 
 -14   7   8        6.09        4.93     18.69 o 
 -13   7   8      120.24      122.68     15.60 o 
 -12   7   8      535.15      503.25     34.31 o 
 -11   7   8     1336.24     1316.52     28.07 o 
 -10   7   8     1121.99     1127.08     19.77 o 
  -9   7   8      457.97      421.01     15.60 o 
  -8   7   8     1374.08     1387.64     48.66 o 
  -7   7   8       84.06       92.00      8.31 o 
  -6   7   8      592.48      653.04     27.45 o 
  -5   7   8      228.60      221.92      8.69 o 
  -4   7   8      568.42      597.13     23.71 o 
  -3   7   8      226.03      231.61      7.06 o 
  -2   7   8       82.24       64.91      5.09 o 
  -1   7   8        5.90        6.45      4.32 o 
   0   7   8      169.72      178.18      8.12 o 
   1   7   8      493.08      469.43      9.04 o 
   2   7   8       53.02       72.98      4.67 o 
   3   7   8       10.28        6.22      3.55 o 
   4   7   8      126.66      119.52     12.47 o 
   5   7   8      718.88      710.04     12.89 o 
   6   7   8      497.31      509.70     11.22 o 
   7   7   8      305.87      284.76      6.69 o 
   8   7   8        0.18        8.35      8.35 o 
   9   7   8        0.75       -3.27      9.59 o 
  10   7   8       81.65       94.91     12.35 o 
  11   7   8       66.68       76.34     34.31 o 
  12   7   8        0.33       30.63     16.83 o 
 -14   8   8        8.80       25.87     49.91 o 
 -13   8   8      162.30      186.32     38.08 o 
 -12   8   8      224.43      225.86     29.32 o 
 -11   8   8       68.87       41.42     16.21 o 
 -10   8   8       81.72       86.48     13.11 o 
  -9   8   8      108.89       94.45      6.57 o 
  -8   8   8      190.50      200.61      7.56 o 
  -7   8   8       57.46       64.55     13.11 o 
  -6   8   8      479.31      514.42     11.89 o 
  -5   8   8      856.74      901.89     16.49 o 
  -4   8   8      326.24      325.36     10.60 o 
  -3   8   8      160.49      156.08     12.47 o 
  -2   8   8       38.84       53.58     17.46 o 
  -1   8   8      127.73      140.64      6.57 o 
   0   8   8      310.45      300.43      7.56 o 
   1   8   8      206.70      203.87      5.83 o 
   2   8   8      934.09      922.48     13.58 o 
   3   8   8        2.71       -4.75      4.75 o 
   4   8   8     1773.75     1801.31     26.53 o 
   5   8   8      119.61      112.86     10.60 o 
   6   8   8      106.87       92.13      5.69 o 
   7   8   8       12.02        6.25      6.22 o 
   8   8   8        2.75       15.33     10.11 o 
   9   8   8       14.14        6.33     13.73 o 
  10   8   8        2.88       -7.12     31.81 o 
  11   8   8        6.72        9.82     24.33 o 
 -13   9   8      116.75      105.27     22.89 o 
 -12   9   8       17.76       44.10     11.66 o 
 -11   9   8        4.54        9.01     17.19 o 
 -10   9   8        0.97        4.35     10.60 o 
  -9   9   8      156.32      146.90     23.71 o 
  -8   9   8       24.95       30.28      6.42 o 
  -7   9   8       93.42       95.59     17.46 o 
  -6   9   8      793.04      816.47     14.54 o 
  -5   9   8      395.78      387.78     10.11 o 
  -4   9   8      476.83      484.86     25.58 o 
  -3   9   8        4.32        4.97      5.30 o 
  -2   9   8      261.97      265.91      8.51 o 
  -1   9   8       17.69       16.75      5.09 o 
   0   9   8       19.08       22.21      9.37 o 
   1   9   8     1713.36     1772.72     24.33 o 
   2   9   8       98.62       87.32      6.69 o 
   3   9   8       17.54       30.19      5.59 o 
   4   9   8      201.51      201.08      8.02 o 
   5   9   8        6.95        6.54     13.11 o 
   6   9   8       62.13       52.39      8.69 o 
   7   9   8        8.26       -7.48     11.22 o 
   8   9   8        0.06        1.82     28.07 o 
   9   9   8       39.00       55.53     17.97 o 
  10   9   8      142.82      133.20     21.50 o 
 -12  10   8       84.19       55.36     24.66 o 
 -11  10   8       38.89       21.23     33.06 o 
 -10  10   8      222.45      167.14     21.16 o 
  -9  10   8        9.36       30.07      9.35 o 
  -8  10   8      370.44      313.07     13.73 o 
  -7  10   8       54.39       64.75      7.38 o 
  -6  10   8       36.97       41.75     16.24 o 
  -5  10   8       13.33       14.34      7.06 o 
  -4  10   8      244.61      218.62      8.84 o 
  -3  10   8     1154.43     1175.58     18.82 o 
  -2  10   8        2.53        8.74      9.37 o 
  -1  10   8      378.68      390.26     10.59 o 
   0  10   8       66.41       89.81      8.12 o 
   1  10   8      125.25      112.93      8.12 o 
   2  10   8     2008.27     2031.54     33.20 o 
   3  10   8        1.27       10.74      7.93 o 
   4  10   8        4.14       20.09      9.90 o 
   5  10   8      866.14      812.42     24.51 o 
   6  10   8      255.43      249.25     23.66 o 
   7  10   8       12.63        4.29     13.82 o 
   8  10   8        0.60      -16.72     16.72 o 
   9  10   8       66.65       54.18     20.97 o 
 -10  11   8       63.04       -7.84     27.70 o 
  -9  11   8      243.34      226.86     27.90 o 
  -8  11   8        1.66       35.01     20.05 o 
  -7  11   8        0.21        3.96      8.09 o 
  -6  11   8       69.09       51.16      8.51 o 
  -5  11   8       21.26       21.16      7.71 o 
  -4  11   8       53.42       34.39      8.31 o 
  -3  11   8       56.62       56.84     10.79 o 
  -2  11   8       50.47       39.40      8.35 o 
  -1  11   8       66.03       63.08      9.71 o 
   0  11   8       48.50       37.65      8.69 o 
   1  11   8      458.27      437.76     33.06 o 
   2  11   8       12.08       -6.49     18.70 o 
   3  11   8      231.04      226.16     20.05 o 
   4  11   8        1.07       35.39     29.32 o 
   5  11   8       97.16       67.23     20.03 o 
   6  11   8        9.66       24.62     25.56 o 
   7  11   8       89.73       59.61     36.18 o 
  -7  12   8       72.62       61.73     24.95 o 
  -6  12   8        2.15       41.37     30.55 o 
  -5  12   8        4.14        5.37     24.33 o 
  -4  12   8       61.25       66.15     11.46 o 
  -3  12   8       32.98       29.15     20.59 o 
  -2  12   8        0.15       16.43     12.60 o 
  -1  12   8      123.22      105.83     16.93 o 
   0  12   8      239.86      227.57     56.77 o 
   1  12   8      150.30      190.30     20.55 o 
   2  12   8       59.91       59.91     24.33 o 
   3  12   8       27.63       -8.88     80.49 o 
   4  12   8      107.69       53.57     29.22 o 
 -18   1   9       10.56       12.09     18.10 o 
 -17   1   9        0.39        1.24     21.84 o 
 -16   1   9        5.35        9.24     12.47 o 
 -15   1   9      109.78      130.06     11.48 o 
 -14   1   9     1880.01     1982.13     31.76 o 
 -13   1   9       89.19       75.40      7.93 o 
 -12   1   9      224.39      239.98     10.11 o 
 -11   1   9      400.50      351.50     17.46 o 
 -10   1   9      230.61      224.19     18.10 o 
  -9   1   9      170.71      227.23      8.35 o 
  -8   1   9      409.63      368.03     10.48 o 
  -7   1   9     2558.78     2481.55     35.54 o 
  -6   1   9        0.31       -3.74      6.19 o 
  -5   1   9     4179.21     4244.20     55.94 o 
  -4   1   9     3381.95     3603.96     96.08 o 
  -3   1   9     1424.60     1312.87     21.61 o 
  -2   1   9     6873.35     6919.68     80.71 o 
  -1   1   9      373.65      330.78     17.46 o 
   0   1   9      245.14      184.14     24.33 o 
   1   1   9     3793.38     3920.09     51.17 o 
   2   1   9      443.61      427.61     10.60 o 
   3   1   9       95.61       90.99      8.09 o 
   4   1   9      154.20      144.22      9.99 o 
   5   1   9     1896.42     1835.83     31.19 o 
   6   1   9      590.77      547.25     11.00 o 
   7   1   9      895.60      846.29     15.43 o 
   8   1   9       40.43       34.87      6.19 o 
   9   1   9      260.75      285.37     22.46 o 
  10   1   9      120.63      118.31     21.84 o 
  11   1   9     1208.40     1224.54     21.11 o 
  12   1   9        0.60       -4.84      8.73 o 
  13   1   9        0.03       18.03     10.48 o 
  14   1   9        1.21       -5.28     16.24 o 
  15   1   9        6.35       33.70     37.41 o 
 -18   2   9       81.69       54.50     22.62 o 
 -17   2   9       43.97        5.12     34.31 o 
 -16   2   9        7.74      -15.60     15.60 o 
 -15   2   9       36.05       23.09     11.88 o 
 -14   2   9      573.24      637.40     17.39 o 
 -13   2   9      767.20      747.30     19.83 o 
 -12   2   9      493.09      508.63     16.85 o 
 -11   2   9        3.24        6.00      7.17 o 
 -10   2   9      908.66      911.08     17.95 o 
  -9   2   9        8.60       19.81      6.86 o 
  -8   2   9     1169.71     1176.05     39.31 o 
  -7   2   9        1.07       10.60      5.29 o 
  -6   2   9     1237.43     1359.00     23.71 o 
  -5   2   9      111.71      115.69      5.69 o 
  -4   2   9      868.18      831.44     14.93 o 
  -3   2   9     4287.06     4413.53     57.73 o 
  -2   2   9     2430.46     2487.86     39.49 o 
  -1   2   9      295.90      306.80      6.90 o 
   0   2   9      584.07      598.27     26.20 o 
   1   2   9      430.76      461.70      8.35 o 
   2   2   9        0.14        2.13      2.99 o 
   3   2   9      183.87      160.35      6.19 o 
   4   2   9      515.98      501.40     11.36 o 
   5   2   9       93.66       84.33      5.69 o 
   6   2   9        4.56        1.25      5.29 o 
   7   2   9       24.42       26.04      5.69 o 
   8   2   9       61.72       63.19      9.37 o 
   9   2   9      437.26      429.45     11.00 o 
  10   2   9      810.28      864.73     38.67 o 
  11   2   9      122.95      122.16      8.35 o 
  12   2   9        0.74       -8.12      8.12 o 
  13   2   9        8.86        9.52      8.51 o 
  14   2   9      104.00      119.49     14.54 o 
  15   2   9       89.49       88.38     23.63 o 
 -18   3   9      156.99      106.18     28.07 o 
 -17   3   9        2.14        0.65     31.19 o 
 -16   3   9       93.18      106.40     38.67 o 
 -15   3   9       56.77       66.53     11.52 o 
 -14   3   9      559.32      581.46     17.05 o 
 -13   3   9      435.34      399.90     14.06 o 
 -12   3   9       83.21       81.97     11.86 o 
 -11   3   9       19.05       15.88      6.58 o 
 -10   3   9        7.30        5.16      6.58 o 
  -9   3   9       90.27       88.18      7.93 o 
  -8   3   9       83.17       82.09      7.46 o 
  -7   3   9       53.90       52.45      6.19 o 
  -6   3   9      257.79      263.97      8.08 o 
  -5   3   9      862.43      913.39     15.81 o 
  -4   3   9     2451.49     2659.96     40.56 o 
  -3   3   9      252.26      263.24      8.51 o 
  -2   3   9     2276.16     2479.98     34.37 o 
  -1   3   9       92.71       90.28      8.08 o 
   0   3   9     2417.69     2581.28     42.30 o 
   1   3   9      366.22      439.32     12.65 o 
   2   3   9       10.02       10.73      2.64 o 
   3   3   9     1883.45     1911.03     26.22 o 
   4   3   9      355.48      368.29      8.35 o 
   5   3   9      190.28      198.48      7.06 o 
   6   3   9      387.51      353.22      9.71 o 
   7   3   9      459.14      447.97     10.57 o 
   8   3   9      421.00      415.43     10.11 o 
   9   3   9     1591.57     1664.34     28.07 o 
  10   3   9        6.26        5.72      9.35 o 
  11   3   9      275.21      265.22     12.35 o 
  12   3   9      260.88      277.93     14.68 o 
  13   3   9       30.08       12.58     10.60 o 
  14   3   9       16.50        0.96     31.81 o 
 -17   4   9        0.21        7.06     18.72 o 
 -16   4   9       36.20       25.53     14.40 o 
 -15   4   9       16.83      -17.46     17.46 o 
 -14   4   9        0.00      -14.26     24.94 o 
 -13   4   9      677.17      668.32     19.97 o 
 -12   4   9      200.29      164.17     10.48 o 
 -11   4   9      148.23      138.04     19.97 o 
 -10   4   9      377.77      427.21     23.10 o 
  -9   4   9      496.26      468.93     20.59 o 
  -8   4   9      308.64      287.54      8.97 o 
  -7   4   9       30.66       32.97      6.58 o 
  -6   4   9      287.65      253.24      9.35 o 
  -5   4   9      311.46      318.89      8.84 o 
  -4   4   9       12.92        9.52      9.96 o 
  -3   4   9     3213.83     3511.29     59.26 o 
  -2   4   9      703.30      760.95     31.83 o 
  -1   4   9       17.95       14.84      7.71 o 
   0   4   9     1668.38     1683.12     28.37 o 
   1   4   9      876.93      867.68     32.45 o 
   2   4   9       74.30       82.28     13.11 o 
   3   4   9      472.01      470.96      8.69 o 
   4   4   9      391.77      419.33      8.69 o 
   5   4   9     1996.51     1986.85     27.19 o 
   6   4   9      537.54      531.08     11.89 o 
   7   4   9     1131.77     1115.84     18.07 o 
   8   4   9        0.19      -14.34     14.34 o 
   9   4   9       77.56       55.48      6.90 o 
  10   4   9       18.16        7.79      6.90 o 
  11   4   9       25.23       28.18      9.24 o 
  12   4   9      305.75      286.38     17.56 o 
  13   4   9       18.25       -7.38     18.25 o 
  14   4   9      176.83      157.53     25.87 o 
 -17   5   9      130.42      182.04     30.58 o 
 -16   5   9      120.06      148.85     29.96 o 
 -15   5   9        0.48      -17.07     17.07 o 
 -14   5   9      161.34      124.24     12.48 o 
 -13   5   9      285.95      287.73     12.47 o 
 -12   5   9     1162.37     1129.43     24.84 o 
 -11   5   9      202.83      208.71     10.79 o 
 -10   5   9       29.24       18.18      5.99 o 
  -9   5   9     1469.57     1436.91     64.89 o 
  -8   5   9      319.95      323.84     10.48 o 
  -7   5   9      177.38      186.97     10.63 o 
  -6   5   9      175.91      165.43     11.24 o 
  -5   5   9        0.00       -1.25      7.06 o 
  -4   5   9        2.71       15.32      4.79 o 
  -3   5   9      657.68      677.08     25.56 o 
  -2   5   9     1957.09     1953.69     26.03 o 
  -1   5   9      236.36      250.29     10.57 o 
   0   5   9      105.04       69.50      7.38 o 
   1   5   9      579.95      545.95     33.67 o 
   2   5   9      435.42      440.07     12.60 o 
   3   5   9      141.57      165.18      4.14 o 
   4   5   9      125.03      111.08      6.86 o 
   5   5   9       15.95       27.29      5.09 o 
   6   5   9       86.58      108.08      6.22 o 
   7   5   9       30.76       32.62      9.35 o 
   8   5   9      769.70      795.11     14.31 o 
   9   5   9      269.43      246.33      8.69 o 
  10   5   9       61.54       60.74      7.17 o 
  11   5   9        8.03        3.74      9.59 o 
  12   5   9      157.61      186.71     28.07 o 
  13   5   9       23.56       -4.24     25.58 o 
 -16   6   9       25.81       13.47     23.21 o 
 -15   6   9      200.63      174.93     22.95 o 
 -14   6   9      161.06      144.43     29.94 o 
 -13   6   9       53.87       64.84     16.24 o 
 -12   6   9      286.84      314.62     13.09 o 
 -11   6   9       25.99       49.52      8.12 o 
 -10   6   9      150.57      158.89      9.23 o 
  -9   6   9        0.31        3.18      8.73 o 
  -8   6   9        4.30        7.85      7.17 o 
  -7   6   9      712.47      752.67     16.16 o 
  -6   6   9       87.13       90.69      7.93 o 
  -5   6   9       33.21       35.24      6.19 o 
  -4   6   9     1118.75     1145.03     33.06 o 
  -3   6   9       53.33       61.56     14.34 o 
  -2   6   9        2.62       -2.35      6.87 o 
  -1   6   9      368.32      378.91      7.83 o 
   0   6   9      118.98      107.73      8.08 o 
   1   6   9       44.74       42.94      7.17 o 
   2   6   9     1578.60     1561.13     61.15 o 
   3   6   9      614.49      603.15     11.22 o 
   4   6   9      853.36      892.91     13.16 o 
   5   6   9      157.26      151.15      5.30 o 
   6   6   9      585.80      586.38     14.98 o 
   7   6   9      423.08      434.47     11.36 o 
   8   6   9     1157.85     1166.90     20.39 o 
   9   6   9       28.62       28.96      5.77 o 
  10   6   9     1736.05     1660.56     33.70 o 
  11   6   9       13.53       32.58     25.56 o 
  12   6   9       14.55       -0.31     18.13 o 
  13   6   9        2.80        4.24     20.84 o 
 -15   7   9        1.96       13.96     17.34 o 
 -14   7   9      289.69      307.12     33.67 o 
 -13   7   9       46.86       36.09     18.10 o 
 -12   7   9      155.62      137.45     29.94 o 
 -11   7   9      728.45      726.85     17.54 o 
 -10   7   9       99.84       90.84     13.09 o 
  -9   7   9      742.87      766.49     41.79 o 
  -8   7   9     1072.93     1090.47     20.59 o 
  -7   7   9     1399.26     1361.30     29.96 o 
  -6   7   9      582.65      570.14     19.36 o 
  -5   7   9      132.35      132.61     10.60 o 
  -4   7   9     1742.12     1784.68     49.30 o 
  -3   7   9     1288.84     1347.73     19.48 o 
  -2   7   9      466.94      476.20     23.07 o 
  -1   7   9      858.32      901.39     23.07 o 
   0   7   9      574.60      596.46     10.14 o 
   1   7   9      382.99      374.38     14.98 o 
   2   7   9      552.36      584.72     24.97 o 
   3   7   9      670.02      673.39     11.17 o 
   4   7   9       52.82       59.01      3.61 o 
   5   7   9     1108.47     1145.33     17.39 o 
   6   7   9       32.47       30.30      5.46 o 
   7   7   9       38.36       33.29      4.54 o 
   8   7   9       30.61       27.45      9.71 o 
   9   7   9      101.85       70.92     11.68 o 
  10   7   9      293.62      304.96     17.59 o 
  11   7   9      109.06      110.55     18.45 o 
  12   7   9      115.41      177.62     24.71 o 
 -14   8   9        8.94       17.62     31.19 o 
 -13   8   9        8.38       27.14     13.26 o 
 -12   8   9       43.37       46.20     12.16 o 
 -11   8   9       25.40       25.49     11.86 o 
 -10   8   9       25.95       26.84      5.59 o 
  -9   8   9        4.66        7.92      5.59 o 
  -8   8   9      251.30      214.05      8.31 o 
  -7   8   9      947.76      984.32     23.07 o 
  -6   8   9      247.83      229.84      8.97 o 
  -5   8   9      438.47      440.68     19.97 o 
  -4   8   9      322.60      313.19      9.24 o 
  -3   8   9      167.75      189.46     17.46 o 
  -2   8   9      111.41      119.19      6.42 o 
  -1   8   9     1419.35     1453.22     28.09 o 
   0   8   9      699.08      686.88     11.52 o 
   1   8   9      568.21      584.30     16.82 o 
   2   8   9      174.48      133.20     12.47 o 
   3   8   9        6.98       10.15      6.25 o 
   4   8   9        8.70        7.36      5.61 o 
   5   8   9      528.94      519.58     12.16 o 
   6   8   9       34.49       38.65      6.25 o 
   7   8   9      665.74      695.60     20.07 o 
   8   8   9      202.51      225.18     13.48 o 
   9   8   9       14.92       16.77     14.98 o 
  10   8   9      108.11       84.98     18.97 o 
  11   8   9       34.37       27.95     21.10 o 
 -13   9   9      207.03      213.64     31.81 o 
 -12   9   9       14.66        3.92     13.13 o 
 -11   9   9      148.71      140.68     22.46 o 
 -10   9   9      146.72      170.31      7.13 o 
  -9   9   9      101.57       82.30      7.71 o 
  -8   9   9      109.23       87.27      7.48 o 
  -7   9   9      260.44      238.49     10.16 o 
  -6   9   9      834.09      860.99     15.90 o 
  -5   9   9       44.71       49.19      7.06 o 
  -4   9   9        1.10        1.95      7.56 o 
  -3   9   9        0.07        1.34      6.58 o 
  -2   9   9       12.21        9.24      8.73 o 
  -1   9   9       39.99       40.93     12.47 o 
   0   9   9       96.14       92.95      5.46 o 
   1   9   9      284.36      276.61     11.22 o 
   2   9   9      399.01      433.97     11.17 o 
   3   9   9     1582.03     1592.74     25.13 o 
   4   9   9       39.53       34.94     10.60 o 
   5   9   9      401.30      368.99     14.68 o 
   6   9   9      158.55      149.27     13.73 o 
   7   9   9       92.84       97.87     13.21 o 
   8   9   9      204.97      203.47     29.96 o 
   9   9   9      817.78      897.21     66.12 o 
  10   9   9       21.76        9.13     21.16 o 
 -12  10   9       38.09       24.64     56.77 o 
 -11  10   9       15.97        8.22     27.41 o 
 -10  10   9       37.42       46.26     16.21 o 
  -9  10   9      462.90      501.39     27.45 o 
  -8  10   9        5.39       14.80     16.85 o 
  -7  10   9       53.07       54.24      8.08 o 
  -6  10   9       75.41       58.16      7.80 o 
  -5  10   9      710.37      734.31     24.97 o 
  -4  10   9      227.39      218.98      9.71 o 
  -3  10   9      661.12      640.02     14.06 o 
  -2  10   9     1191.55     1285.88     20.54 o 
  -1  10   9        4.78        4.35      5.69 o 
   0  10   9       96.81      103.13      6.22 o 
   1  10   9     1224.26     1246.76     21.16 o 
   2  10   9        0.01       -0.72     12.47 o 
   3  10   9      550.72      575.89     35.57 o 
   4  10   9       97.53       99.92     16.49 o 
   5  10   9       80.06      107.33     19.10 o 
   6  10   9       10.01        8.01     18.54 o 
   7  10   9      105.40       93.46     25.30 o 
   8  10   9        0.95       29.26     18.72 o 
 -10  11   9       44.39        2.27     64.89 o 
  -9  11   9       51.85       32.49     26.43 o 
  -8  11   9       20.28        4.32     26.56 o 
  -7  11   9      175.76      228.85     17.46 o 
  -6  11   9       76.42       93.22     10.79 o 
  -5  11   9      104.84       59.57     16.85 o 
  -4  11   9       10.43       14.19      9.62 o 
  -3  11   9      322.02      308.82     14.99 o 
  -2  11   9       72.75       61.54      9.99 o 
  -1  11   9      248.94      240.59     34.93 o 
   0  11   9      191.58      203.48     11.68 o 
   1  11   9        4.09       -3.04     18.08 o 
   2  11   9       30.02       16.78     14.68 o 
   3  11   9       74.09      102.48     49.91 o 
   4  11   9       11.31       13.37     20.74 o 
   5  11   9      229.80      205.06     25.28 o 
   6  11   9       30.25       46.28     20.55 o 
  -7  12   9       47.31       80.82     36.26 o 
  -6  12   9        6.23       85.75     30.72 o 
  -5  12   9      169.64      177.44     21.21 o 
  -4  12   9       47.17       26.23     12.50 o 
  -3  12   9        0.98       31.37     29.32 o 
  -2  12   9       91.97       74.70     16.93 o 
  -1  12   9       70.18       54.57     16.00 o 
   0  12   9       46.45       63.82     15.92 o 
   1  12   9      165.27      180.33     21.66 o 
   2  12   9      203.02      236.60     22.20 o 
   3  12   9      156.51      149.93     28.37 o 
 -18   0  10       16.80       -2.51     23.71 o 
 -17   0  10        0.53      -13.73     19.97 o 
 -16   0  10      374.49      314.42     23.71 o 
 -15   0  10        9.41       21.20     12.50 o 
 -14   0  10      529.74      495.36     19.97 o 
 -13   0  10     2829.04     3048.24     59.87 o 
 -12   0  10       72.06       49.88     11.22 o 
 -11   0  10       85.75      101.05      9.99 o 
 -10   0  10      635.70      588.94     18.69 o 
  -9   0  10      132.82      103.56      9.99 o 
  -8   0  10       21.67       53.67      8.76 o 
  -7   0  10      211.46      218.34     13.73 o 
  -6   0  10      524.68      452.96     16.24 o 
  -5   0  10      477.05      450.45     16.24 o 
  -4   0  10       41.84       29.96      7.48 o 
  -3   0  10    31692.47    31825.07    506.58 o 
  -2   0  10     2097.16     1971.42     37.44 o 
  -1   0  10     3647.48     4063.92     79.85 o 
   0   0  10      834.67      889.63     22.48 o 
   1   0  10     3766.99     3970.34     68.63 o 
   2   0  10     1337.49     1347.55     24.94 o 
   3   0  10      438.99      487.89     14.96 o 
   4   0  10       66.12       53.67      9.99 o 
   5   0  10     1145.99     1179.10     32.42 o 
   6   0  10     3487.05     3321.48     64.89 o 
   7   0  10        1.76        7.48      8.76 o 
   8   0  10        6.91       33.70      9.99 o 
   9   0  10       69.81       48.66     11.22 o 
  10   0  10      297.57      252.04     13.73 o 
  11   0  10      162.14      203.38     14.96 o 
  12   0  10      103.00      112.32     16.24 o 
  13   0  10       18.87        0.00     18.69 o 
  14   0  10     1206.94     1292.65     61.15 o 
 -18   1  10      652.59      666.13     34.96 o 
 -17   1  10       63.20       62.62     13.48 o 
 -16   1  10      125.29      112.03     14.34 o 
 -15   1  10       51.38       62.94     16.82 o 
 -14   1  10       90.19       72.92     15.60 o 
 -13   1  10      374.01      381.88     33.06 o 
 -12   1  10       95.80       90.26      8.69 o 
 -11   1  10      352.59      304.87     11.24 o 
 -10   1  10     1083.13     1097.05     20.61 o 
  -9   1  10      700.60      718.62     23.07 o 
  -8   1  10      144.35      133.72      7.46 o 
  -7   1  10      630.64      565.27     12.76 o 
  -6   1  10        3.61       -1.44      5.30 o 
  -5   1  10      922.46      940.85     17.64 o 
  -4   1  10      102.22       86.62     10.60 o 
  -3   1  10      422.12      421.52     33.06 o 
  -2   1  10     2126.98     2287.73     27.70 o 
  -1   1  10      507.63      547.18     10.11 o 
   0   1  10        2.98        8.27     11.28 o 
   1   1  10      276.29      299.45     14.98 o 
   2   1  10     2359.65     2326.37     30.43 o 
   3   1  10      165.23      198.56      8.73 o 
   4   1  10       54.18       51.93      6.25 o 
   5   1  10       23.37       29.15      6.58 o 
   6   1  10      418.28      418.97     17.46 o 
   7   1  10      318.60      284.49     15.60 o 
   8   1  10       51.23       51.61     18.72 o 
   9   1  10       54.37       41.31      7.06 o 
  10   1  10      326.43      289.78     10.11 o 
  11   1  10        2.72       -6.31      6.58 o 
  12   1  10      452.02      425.17     15.43 o 
  13   1  10       28.05       24.39     11.86 o 
  14   1  10        1.05        5.86     17.98 o 
 -18   2  10      117.78      134.90     27.70 o 
 -17   2  10        2.44       11.00     17.26 o 
 -16   2  10       32.55       19.93     12.26 o 
 -15   2  10        0.07       -3.26     15.60 o 
 -14   2  10       63.69       41.32     10.48 o 
 -13   2  10        6.43       16.70      8.08 o 
 -12   2  10       42.29       26.26      8.35 o 
 -11   2  10        0.09        6.41      7.71 o 
 -10   2  10        4.07       18.80      8.12 o 
  -9   2  10      749.83      767.52     19.97 o 
  -8   2  10       68.91       50.96      6.58 o 
  -7   2  10     1437.30     1516.60     24.97 o 
  -6   2  10      491.55      545.31     12.26 o 
  -5   2  10       27.39       14.17      4.97 o 
  -4   2  10      317.09      272.86      8.35 o 
  -3   2  10      157.16      212.48      7.46 o 
  -2   2  10      236.60      265.81      6.90 o 
  -1   2  10     1943.19     2065.27     25.92 o 
   0   2  10        2.61       20.56      9.37 o 
   1   2  10      159.73      168.78      8.73 o 
   2   2  10      526.02      550.38     10.57 o 
   3   2  10      483.58      544.81     12.60 o 
   4   2  10       13.77        4.97      4.79 o 
   5   2  10      796.74      859.41     16.82 o 
   6   2  10       89.95      104.79      7.06 o 
   7   2  10       96.24      109.17     15.60 o 
   8   2  10       14.31        2.71      4.32 o 
   9   2  10      642.26      585.92     13.22 o 
  10   2  10       27.22       32.64      7.06 o 
  11   2  10       13.09        8.53      8.35 o 
  12   2  10      249.67      257.46     14.31 o 
  13   2  10        0.24        4.41     13.48 o 
  14   2  10       54.47       60.30     21.21 o 
 -18   3  10      351.93      351.76     30.76 o 
 -17   3  10      292.69      302.65     22.20 o 
 -16   3  10      107.12       68.61     13.49 o 
 -15   3  10       32.60       29.69     11.28 o 
 -14   3  10      808.48      878.95     22.39 o 
 -13   3  10       86.86      112.37     11.31 o 
 -12   3  10      114.68      133.15     26.84 o 
 -11   3  10        2.81        8.37      9.99 o 
 -10   3  10       24.31       24.30      7.48 o 
  -9   3  10      578.64      597.81     14.98 o 
  -8   3  10      913.60     1035.80     19.17 o 
  -7   3  10       27.96       23.61     12.50 o 
  -6   3  10       71.97       62.91      5.69 o 
  -5   3  10      180.90      186.79      7.46 o 
  -4   3  10      142.97      151.52      6.58 o 
  -3   3  10      718.51      820.09     17.26 o 
  -2   3  10      170.07      145.01      6.25 o 
  -1   3  10       17.94       14.96      9.37 o 
   0   3  10        6.27       -6.47     15.60 o 
   1   3  10      185.97      191.65      8.93 o 
   2   3  10      614.36      625.04     10.79 o 
   3   3  10        0.54       -3.12      3.12 o 
   4   3  10       30.35       23.78      4.42 o 
   5   3  10       12.54        5.50      5.09 o 
   6   3  10        0.28       -0.95      5.09 o 
   7   3  10      452.24      387.40     11.24 o 
   8   3  10     5218.01     5310.14     63.08 o 
   9   3  10       41.60       34.54     11.24 o 
  10   3  10      394.07      348.50     11.00 o 
  11   3  10      113.92      110.76     10.11 o 
  12   3  10      143.49      106.29     11.68 o 
  13   3  10       88.71      107.73     38.69 o 
  14   3  10        0.75       18.17     17.62 o 
 -17   4  10       11.45      -14.88     28.07 o 
 -16   4  10       18.52       26.45     14.23 o 
 -15   4  10       74.06      109.99     28.68 o 
 -14   4  10        0.06       14.47     10.39 o 
 -13   4  10        4.14        4.09      9.91 o 
 -12   4  10       24.58       14.58     14.98 o 
 -11   4  10       56.77       67.15     10.11 o 
 -10   4  10      988.11     1097.55     20.95 o 
  -9   4  10      132.89      127.88     14.34 o 
  -8   4  10      260.91      257.47     10.60 o 
  -7   4  10       14.78        6.67      4.99 o 
  -6   4  10       42.74       42.57      6.19 o 
  -5   4  10        8.35       21.95      9.99 o 
  -4   4  10      664.02      673.38     13.65 o 
  -3   4  10     3041.50     2917.00     43.69 o 
  -2   4  10     1781.10     1717.89     36.18 o 
  -1   4  10      243.82      261.33      9.99 o 
   0   4  10      429.56      483.62     12.65 o 
   1   4  10      225.44      226.54      8.81 o 
   2   4  10       66.22       62.88      8.69 o 
   3   4  10        9.96       11.56      9.37 o 
   4   4  10      740.28      729.79     18.08 o 
   5   4  10      419.38      398.95     10.60 o 
   6   4  10      507.44      467.58     11.89 o 
   7   4  10     4796.65     5047.99     62.34 o 
   8   4  10      222.17      216.71      7.93 o 
   9   4  10       53.39       65.85      6.90 o 
  10   4  10       11.81       12.74      6.58 o 
  11   4  10        0.22       -4.38      8.84 o 
  12   4  10      341.08      329.45     22.46 o 
  13   4  10       10.17        1.61     25.58 o 
 -17   5  10       71.22       52.47     24.28 o 
 -16   5  10       98.15       97.88     20.54 o 
 -15   5  10       52.82       60.70     15.60 o 
 -14   5  10      182.62      163.83     14.01 o 
 -13   5  10      198.20      213.38     13.97 o 
 -12   5  10       60.94       59.93      9.59 o 
 -11   5  10      344.97      364.98     24.94 o 
 -10   5  10       18.40        0.74      6.87 o 
  -9   5  10     1724.25     1674.96     48.04 o 
  -8   5  10      944.51     1000.98     53.01 o 
  -7   5  10      211.02      204.61      9.24 o 
  -6   5  10      266.61      255.47     10.11 o 
  -5   5  10      448.71      476.75     16.85 o 
  -4   5  10      488.87      498.26     11.89 o 
  -3   5  10      331.48      353.35      9.37 o 
  -2   5  10     2121.00     2082.25     51.17 o 
  -1   5  10     2552.90     2698.39     40.12 o 
   0   5  10      230.89      256.54     11.52 o 
   1   5  10     1279.74     1338.45     24.47 o 
   2   5  10      180.14      168.35     16.21 o 
   3   5  10      361.66      338.54     11.31 o 
   4   5  10      766.65      796.44     15.60 o 
   5   5  10      136.16      130.55      6.22 o 
   6   5  10     2544.20     2620.42     34.99 o 
   7   5  10     1002.10      960.23     26.20 o 
   8   5  10       32.24       23.43      5.30 o 
   9   5  10      110.77      113.19      7.17 o 
  10   5  10      330.65      328.88     12.35 o 
  11   5  10        8.08        3.86      9.23 o 
  12   5  10       61.17       54.45     17.18 o 
  13   5  10       82.66       93.26     21.92 o 
 -16   6  10        6.29        7.86     26.84 o 
 -15   6  10       12.26       17.59     17.39 o 
 -14   6  10       25.10       46.64     11.28 o 
 -13   6  10       28.05       21.78      9.35 o 
 -12   6  10      518.16      500.46     19.97 o 
 -11   6  10        1.43        0.80     10.11 o 
 -10   6  10      499.43      516.41     28.07 o 
  -9   6  10      507.38      447.82     26.20 o 
  -8   6  10       16.62       17.16      6.58 o 
  -7   6  10      208.89      203.64      9.24 o 
  -6   6  10      287.55      317.00     10.57 o 
  -5   6  10      631.36      635.26     13.22 o 
  -4   6  10      312.77      305.29      9.71 o 
  -3   6  10      496.45      481.22     10.16 o 
  -2   6  10      187.45      214.26      5.69 o 
  -1   6  10      206.63      233.25     12.03 o 
   0   6  10      616.34      670.70     16.35 o 
   1   6  10      245.94      277.18     10.16 o 
   2   6  10      705.81      710.42     15.22 o 
   3   6  10      147.66      158.35      9.96 o 
   4   6  10        5.82       -1.87      5.61 o 
   5   6  10     2210.22     2241.76     27.57 o 
   6   6  10      469.34      448.74      9.90 o 
   7   6  10       44.27       37.08      5.46 o 
   8   6  10      791.74      769.22     15.59 o 
   9   6  10      207.71      211.65     19.33 o 
  10   6  10       14.67        9.86     18.08 o 
  11   6  10       12.91       41.82     14.06 o 
  12   6  10      170.08      180.67     25.33 o 
 -15   7  10      269.54      280.59     23.66 o 
 -14   7  10      286.74      338.47     24.94 o 
 -13   7  10        9.02      -11.77     16.49 o 
 -12   7  10      756.13      717.59     50.55 o 
 -11   7  10      245.49      221.24     11.22 o 
 -10   7  10        4.38        7.07      7.80 o 
  -9   7  10      291.71      303.72     11.36 o 
  -8   7  10      404.87      366.32     11.36 o 
  -7   7  10        0.69       -9.24      9.24 o 
  -6   7  10      552.28      583.31     42.43 o 
  -5   7  10      847.65      892.01     34.96 o 
  -4   7  10      110.59      133.51     11.86 o 
  -3   7  10     2662.00     2669.87     34.61 o 
  -2   7  10      803.55      821.58     14.31 o 
  -1   7  10     1424.77     1475.47     24.70 o 
   0   7  10      285.00      293.87     13.73 o 
   1   7  10      144.26      163.17     17.49 o 
   2   7  10        0.71       12.82     14.34 o 
   3   7  10      367.56      322.45     32.45 o 
   4   7  10       92.17       90.74     11.24 o 
   5   7  10      680.33      627.10     11.22 o 
   6   7  10      885.61      896.60     32.42 o 
   7   7  10       29.95       33.74      5.46 o 
   8   7  10      186.23      176.66     11.68 o 
   9   7  10      337.42      342.02     19.33 o 
  10   7  10       87.81       81.47     14.93 o 
  11   7  10      110.40      142.61     18.17 o 
 -14   8  10      271.53      272.30     53.65 o 
 -13   8  10       16.15       15.02     28.71 o 
 -12   8  10      180.26      161.36      8.31 o 
 -11   8  10       90.40       89.53     23.07 o 
 -10   8  10      117.70       94.90      7.56 o 
  -9   8  10      208.77      160.74     12.47 o 
  -8   8  10       95.36      111.78     11.22 o 
  -7   8  10       32.20       25.36      7.80 o 
  -6   8  10       49.39       44.38      7.46 o 
  -5   8  10      209.88      201.11     13.11 o 
  -4   8  10      418.25      422.49     10.57 o 
  -3   8  10      139.58      134.11      7.38 o 
  -2   8  10     1414.78     1382.96     20.54 o 
  -1   8  10      852.41      841.26     14.27 o 
   0   8  10      122.44      119.12      9.62 o 
   1   8  10       11.25       15.92      7.71 o 
   2   8  10      139.38      138.79     10.60 o 
   3   8  10       73.31       85.02      6.87 o 
   4   8  10       30.85       33.91      8.51 o 
   5   8  10      345.28      362.99      9.20 o 
   6   8  10       78.44       77.70      6.22 o 
   7   8  10       79.06       78.72     19.36 o 
   8   8  10       60.69       48.68     12.47 o 
   9   8  10      156.80      189.67     17.19 o 
  10   8  10      230.39      239.01     49.27 o 
 -13   9  10       32.01       28.10     39.92 o 
 -12   9  10      297.40      302.83     91.09 o 
 -11   9  10       64.47       56.76     13.48 o 
 -10   9  10       31.79       32.90      8.02 o 
  -9   9  10       12.17       19.70      7.56 o 
  -8   9  10      905.72      921.79     20.59 o 
  -7   9  10       15.77       20.37      7.80 o 
  -6   9  10      119.94      112.68     18.10 o 
  -5   9  10      105.16       99.57      8.76 o 
  -4   9  10      464.59      497.32     11.00 o 
  -3   9  10      128.52      116.92      7.71 o 
  -2   9  10      347.29      339.61     25.58 o 
  -1   9  10      323.63      378.67     18.69 o 
   0   9  10      147.60      147.14      4.75 o 
   1   9  10      861.86      843.49     16.19 o 
   2   9  10      436.83      438.02     10.14 o 
   3   9  10      162.15      185.74     12.89 o 
   4   9  10        9.37       20.39     10.77 o 
   5   9  10        8.98       39.95     45.56 o 
   6   9  10      116.62      119.27     18.73 o 
   7   9  10      774.55      705.36     66.12 o 
   8   9  10       98.04      128.83     25.58 o 
   9   9  10       27.80      -18.32     21.82 o 
 -11  10  10       25.35       42.23     24.23 o 
 -10  10  10       43.62       70.79     26.20 o 
  -9  10  10        0.45       -3.33     28.71 o 
  -8  10  10      102.68      113.86      9.13 o 
  -7  10  10       32.33       30.50      9.35 o 
  -6  10  10        0.00        5.54      7.80 o 
  -5  10  10      205.72      196.99     10.11 o 
  -4  10  10      291.98      294.37     11.89 o 
  -3  10  10      743.86      773.36     17.39 o 
  -2  10  10       59.40       43.55      7.38 o 
  -1  10  10      656.16      675.21     21.84 o 
   0  10  10       11.47        0.18      7.48 o 
   1  10  10       70.20       73.39     12.60 o 
   2  10  10        6.02        9.86     25.58 o 
   3  10  10      269.20      256.38     21.84 o 
   4  10  10      265.80      291.22     26.68 o 
   5  10  10       48.74       28.31     16.72 o 
   6  10  10       46.00       52.27     18.73 o 
   7  10  10        0.16        6.78     29.94 o 
   8  10  10      289.55      282.78     39.24 o 
  -9  11  10      337.60      349.00     40.56 o 
  -8  11  10      274.09      260.19     79.23 o 
  -7  11  10       13.62       33.68     19.33 o 
  -6  11  10       41.49       22.28     11.88 o 
  -5  11  10        1.46        5.32      9.90 o 
  -4  11  10        0.10       -2.14     11.52 o 
  -3  11  10      220.89      254.78     26.20 o 
  -2  11  10       93.74       99.63     16.85 o 
  -1  11  10      139.23      159.12     13.79 o 
   0  11  10     1341.86     1361.80    112.93 o 
   1  11  10       33.46       -4.83     33.06 o 
   2  11  10        6.90       20.87     16.49 o 
   3  11  10       25.47       41.59     23.07 o 
   4  11  10       93.81       91.92     23.85 o 
   5  11  10       24.18       61.05     22.05 o 
  -6  12  10        6.37      -34.63     34.63 o 
  -5  12  10       79.41       93.68     21.84 o 
  -4  12  10       58.43       70.42     16.15 o 
  -3  12  10       14.52       41.43     46.81 o 
  -2  12  10        1.87      -16.85     16.85 o 
  -1  12  10      638.67      617.07     26.01 o 
   0  12  10      456.58      439.98     31.83 o 
   1  12  10        2.86        8.66     21.92 o 
   2  12  10      139.20      139.20     22.80 o 
 -18   1  11       15.09        9.03     17.02 o 
 -17   1  11       19.60        8.74     10.59 o 
 -16   1  11       16.32       29.42     12.47 o 
 -15   1  11      586.60      557.23     31.81 o 
 -14   1  11        0.16       -0.92      8.35 o 
 -13   1  11        5.22        3.74      7.80 o 
 -12   1  11       21.56       17.72      8.69 o 
 -11   1  11      154.98      127.50     12.47 o 
 -10   1  11     3313.11     3371.65     49.45 o 
  -9   1  11      175.73      142.98     13.73 o 
  -8   1  11       20.95       25.30      6.58 o 
  -7   1  11      150.66      157.15     15.60 o 
  -6   1  11        1.74        5.20      5.09 o 
  -5   1  11       39.05       13.31      5.09 o 
  -4   1  11     1281.57     1306.82     22.48 o 
  -3   1  11     1950.76     2006.26     26.68 o 
  -2   1  11        3.28        1.11      6.86 o 
  -1   1  11      892.12      882.81     28.71 o 
   0   1  11      213.71      276.76     12.47 o 
   1   1  11      984.93     1019.12     38.05 o 
   2   1  11       83.90       79.04      5.09 o 
   3   1  11      422.31      409.05      9.24 o 
   4   1  11      157.57      151.60      7.06 o 
   5   1  11     1020.20      919.70     16.77 o 
   6   1  11      958.93      942.69     17.64 o 
   7   1  11      189.66      176.85     19.95 o 
   8   1  11      762.94      776.08     14.54 o 
   9   1  11      406.28      411.62     11.89 o 
  10   1  11        0.63       -0.31      7.17 o 
  11   1  11      173.22      180.83     11.00 o 
  12   1  11       69.66       66.97     11.48 o 
  13   1  11       19.37        9.88     25.58 o 
  14   1  11      290.94      295.06     23.76 o 
 -18   2  11        3.64       30.58     32.07 o 
 -17   2  11       79.86       54.06     58.03 o 
 -16   2  11        6.51       34.69     12.45 o 
 -15   2  11      114.50       97.68     12.60 o 
 -14   2  11        2.82       -9.59      9.59 o 
 -13   2  11     1811.12     1980.68     34.45 o 
 -12   2  11        7.56       14.47      8.35 o 
 -11   2  11      164.03      167.68      9.59 o 
 -10   2  11        7.14       11.70     13.73 o 
  -9   2  11      576.30      642.42     32.45 o 
  -8   2  11      128.67      133.78      9.37 o 
  -7   2  11      713.88      721.97     26.81 o 
  -6   2  11      711.63      819.81     15.28 o 
  -5   2  11      180.74      179.07      7.93 o 
  -4   2  11       65.46       94.92     11.22 o 
  -3   2  11     1958.50     2161.33     31.09 o 
  -2   2  11        1.38        1.25      4.99 o 
  -1   2  11        4.98        0.00      4.79 o 
   0   2  11       23.01       28.03     10.60 o 
   1   2  11      154.45      172.31      7.17 o 
   2   2  11     1463.46     1499.44     33.06 o 
   3   2  11       26.62       34.34     14.96 o 
   4   2  11       19.06       19.89      6.86 o 
   5   2  11       33.13       44.99      6.19 o 
   6   2  11        9.72       15.60      6.19 o 
   7   2  11      751.59      767.78     14.93 o 
   8   2  11      198.43      213.37     13.11 o 
   9   2  11      128.49      124.53      8.84 o 
  10   2  11       62.29       53.65      7.46 o 
  11   2  11      369.54      383.48     13.22 o 
  12   2  11        0.15       12.40     12.89 o 
  13   2  11        9.22       10.01     28.71 o 
  14   2  11       56.20       55.58     18.30 o 
 -17   3  11      116.25      128.04     17.87 o 
 -16   3  11        6.77       -1.35     14.01 o 
 -15   3  11      322.84      319.86     16.15 o 
 -14   3  11      120.85      131.42     11.68 o 
 -13   3  11      705.18      730.69     29.94 o 
 -12   3  11      437.79      465.48     15.90 o 
 -11   3  11        0.75       -3.91      8.12 o 
 -10   3  11       97.90      103.90      9.90 o 
  -9   3  11       12.26        0.61      7.06 o 
  -8   3  11     1052.30     1016.71     19.73 o 
  -7   3  11      789.98      814.11     19.33 o 
  -6   3  11      177.57      195.50     18.72 o 
  -5   3  11        8.77        8.18      4.79 o 
  -4   3  11      722.72      800.94     14.93 o 
  -3   3  11      141.50      191.29      7.93 o 
  -2   3  11       35.00       39.91      2.99 o 
  -1   3  11      269.21      257.29      8.97 o 
   0   3  11       97.87      105.93     13.73 o 
   1   3  11       75.13       87.20     11.22 o 
   2   3  11      625.97      579.38     19.33 o 
   3   3  11      620.39      631.04     27.45 o 
   4   3  11       60.70       61.54      9.99 o 
   5   3  11      885.02      885.75     20.59 o 
   6   3  11      442.91      455.34     11.00 o 
   7   3  11      289.81      280.12      9.59 o 
   8   3  11      136.86      119.51      7.80 o 
   9   3  11       80.47       99.43     13.11 o 
  10   3  11      371.06      385.89     19.33 o 
  11   3  11        0.00       -3.46      8.73 o 
  12   3  11       50.75       46.22     19.33 o 
  13   3  11      185.89      156.58     31.19 o 
 -17   4  11      108.00       78.72     26.01 o 
 -16   4  11       17.66       33.27     14.52 o 
 -15   4  11      168.74      171.40     13.67 o 
 -14   4  11      213.56      230.89     23.10 o 
 -13   4  11      135.54      137.09     10.79 o 
 -12   4  11      374.52      411.94     37.44 o 
 -11   4  11       17.18       16.28      8.35 o 
 -10   4  11       93.45       72.38      8.97 o 
  -9   4  11      132.31      139.34     20.56 o 
  -8   4  11      225.82      235.84      9.59 o 
  -7   4  11      131.27      137.94      8.09 o 
  -6   4  11      546.52      575.34     12.76 o 
  -5   4  11      278.51      281.80     16.85 o 
  -4   4  11      109.30       82.63      5.29 o 
  -3   4  11     1205.68     1175.86     20.70 o 
  -2   4  11       24.95       30.87     19.97 o 
  -1   4  11      305.01      325.80     24.33 o 
   0   4  11        4.98       -7.87      8.08 o 
   1   4  11      471.53      495.05     15.09 o 
   2   4  11      801.78      851.48     20.59 o 
   3   4  11      273.86      271.34      6.58 o 
   4   4  11        0.43       -2.64      2.64 o 
   5   4  11       14.43       17.46      5.29 o 
   6   4  11       51.57       63.61      5.99 o 
   7   4  11       51.82       44.01      7.06 o 
   8   4  11       24.00       14.98      6.19 o 
   9   4  11      743.92      745.77     33.06 o 
  10   4  11       24.60        9.79     14.37 o 
  11   4  11      507.23      470.30     18.69 o 
  12   4  11        0.99      -16.73     19.95 o 
  13   4  11       25.41       -0.02     22.52 o 
 -17   5  11       29.89        6.13     27.70 o 
 -16   5  11        2.07       -1.98     24.94 o 
 -15   5  11      116.36      110.71     15.16 o 
 -14   5  11      251.00      261.30     14.40 o 
 -13   5  11        3.07       -0.90     14.98 o 
 -12   5  11      152.16      187.03     11.06 o 
 -11   5  11      113.43      102.45     18.72 o 
 -10   5  11      177.30      135.50     10.16 o 
  -9   5  11       87.63       95.22     19.36 o 
  -8   5  11      375.12      406.67     11.97 o 
  -7   5  11       38.13       26.22      7.80 o 
  -6   5  11       29.64       25.79     13.73 o 
  -5   5  11     1413.91     1361.99     28.71 o 
  -4   5  11       88.50       76.67      7.93 o 
  -3   5  11      193.80      198.94      7.48 o 
  -2   5  11      416.91      462.28     16.48 o 
  -1   5  11      204.80      201.78     21.20 o 
   0   5  11        9.03        9.80      6.94 o 
   1   5  11      262.01      259.38     11.88 o 
   2   5  11       59.09       66.10     16.21 o 
   3   5  11       85.08       94.12     10.63 o 
   4   5  11      178.72      191.09      5.63 o 
   5   5  11      400.69      420.66      9.90 o 
   6   5  11      410.30      380.67      9.90 o 
   7   5  11       81.34       97.07      6.58 o 
   8   5  11      380.59      354.93     21.20 o 
   9   5  11      505.99      468.88     18.72 o 
  10   5  11        4.82        1.82      8.08 o 
  11   5  11      153.88      125.78     20.56 o 
  12   5  11        0.32       29.11     17.87 o 
 -16   6  11       71.07       61.54     19.33 o 
 -15   6  11       57.99       55.21     27.45 o 
 -14   6  11        0.04       -6.56     22.46 o 
 -13   6  11      153.65      170.22     16.82 o 
 -12   6  11     1333.43     1343.70     79.23 o 
 -11   6  11      105.58      106.56     13.09 o 
 -10   6  11        0.01        4.55      9.59 o 
  -9   6  11        2.07        1.25      9.35 o 
  -8   6  11       79.69       85.18      8.35 o 
  -7   6  11      222.12      265.09     12.47 o 
  -6   6  11      180.36      168.53      8.84 o 
  -5   6  11        0.08       12.56      7.17 o 
  -4   6  11        6.50        8.48      6.02 o 
  -3   6  11      239.77      209.31     14.34 o 
  -2   6  11      767.85      759.24     17.59 o 
  -1   6  11      386.58      422.64     13.80 o 
   0   6  11      107.69      136.85     22.46 o 
   1   6  11       17.94       23.62      8.73 o 
   2   6  11      223.01      232.75     10.59 o 
   3   6  11      337.72      304.46     11.24 o 
   4   6  11      141.16      153.16     19.33 o 
   5   6  11      137.38      143.41      8.12 o 
   6   6  11        2.92        6.34      5.09 o 
   7   6  11      403.99      377.82     10.16 o 
   8   6  11      152.99      131.03     12.47 o 
   9   6  11       16.75        0.33      6.58 o 
  10   6  11        0.51       10.81     13.15 o 
  11   6  11       90.91       90.29     43.69 o 
  12   6  11       80.46       12.48     15.62 o 
 -15   7  11       45.30       32.95     19.39 o 
 -14   7  11        0.12       12.91     20.24 o 
 -13   7  11      140.38      128.15     19.95 o 
 -12   7  11      317.05      262.15     14.06 o 
 -11   7  11      312.92      307.73     13.61 o 
 -10   7  11      202.14      209.69     11.06 o 
  -9   7  11       54.54       55.08      8.35 o 
  -8   7  11       41.52       28.18      7.46 o 
  -7   7  11      599.57      640.07     20.59 o 
  -6   7  11       50.88       50.62      7.46 o 
  -5   7  11       34.29       48.52     21.20 o 
  -4   7  11      421.14      376.47     10.59 o 
  -3   7  11      185.13      210.44     18.10 o 
  -2   7  11      316.51      336.99     21.23 o 
  -1   7  11        9.79       15.24     16.85 o 
   0   7  11      738.66      741.80     17.05 o 
   1   7  11      144.40      140.97     10.48 o 
   2   7  11       15.04       18.22      9.99 o 
   3   7  11      603.05      612.71     15.22 o 
   4   7  11       11.04       12.48      6.69 o 
   5   7  11      427.78      409.27     12.65 o 
   6   7  11       89.21       98.65      5.09 o 
   7   7  11      244.04      227.33     14.34 o 
   8   7  11       72.99       80.08     10.11 o 
   9   7  11      722.16      739.22     25.92 o 
  10   7  11       16.07       -8.64     34.93 o 
  11   7  11       40.24       49.47     18.85 o 
 -14   8  11      309.40      346.89     28.68 o 
 -13   8  11       43.42       68.99     14.92 o 
 -12   8  11       55.93       51.96     21.23 o 
 -11   8  11       28.26       14.80     12.50 o 
 -10   8  11        0.10        6.17      8.69 o 
  -9   8  11        9.41        4.32     12.60 o 
  -8   8  11       17.15       21.14     13.09 o 
  -7   8  11       97.15       89.90      9.71 o 
  -6   8  11       40.38       42.02      8.73 o 
  -5   8  11       41.48       49.20      6.58 o 
  -4   8  11      194.13      156.09      7.80 o 
  -3   8  11      370.27      419.53      9.24 o 
  -2   8  11      696.22      693.16     17.46 o 
  -1   8  11      870.88      893.55     29.32 o 
   0   8  11      170.34      180.35     10.16 o 
   1   8  11      524.46      522.49     21.84 o 
   2   8  11       48.46       58.27      8.31 o 
   3   8  11      168.95      158.06     24.35 o 
   4   8  11       30.54       34.70     24.97 o 
   5   8  11       50.34       43.00      9.91 o 
   6   8  11      100.95       95.56     19.62 o 
   7   8  11       62.00       63.61     30.58 o 
   8   8  11       44.13       59.76     29.96 o 
   9   8  11        4.46       21.58     13.89 o 
  10   8  11       21.85        2.75     21.23 o 
 -13   9  11       47.66       23.87     53.67 o 
 -12   9  11       54.37       47.88     17.65 o 
 -11   9  11       39.34       62.99     64.25 o 
 -10   9  11       11.22       11.99      9.69 o 
  -9   9  11       61.79       67.47      9.78 o 
  -8   9  11      282.56      287.56     11.68 o 
  -7   9  11      145.37      151.66     10.11 o 
  -6   9  11      641.66      647.86     31.81 o 
  -5   9  11       54.73       77.38      7.06 o 
  -4   9  11      569.01      584.70     19.95 o 
  -3   9  11      218.10      191.66     14.98 o 
  -2   9  11        0.71        1.59      4.62 o 
  -1   9  11      971.25      961.44     21.48 o 
   0   9  11       79.80       76.78     14.37 o 
   1   9  11       55.34       77.20     14.98 o 
   2   9  11       68.45       54.52      5.93 o 
   3   9  11      357.83      330.61     15.59 o 
   4   9  11        7.57       -0.41     35.54 o 
   5   9  11       10.93       -5.84     24.35 o 
   6   9  11      195.42      125.31     36.80 o 
   7   9  11       77.27       58.44     31.81 o 
   8   9  11        2.58        8.12     19.36 o 
   9   9  11       37.59       44.14     15.27 o 
 -11  10  11      298.55      293.29     43.05 o 
 -10  10  11       77.00       81.44     56.16 o 
  -9  10  11      264.44      298.08     17.51 o 
  -8  10  11      191.99      185.09     18.10 o 
  -7  10  11      195.95      213.18     14.34 o 
  -6  10  11      102.48       98.81      9.59 o 
  -5  10  11        0.26        2.18     11.86 o 
  -4  10  11       76.75       82.99      9.99 o 
  -3  10  11      134.10      128.20     11.83 o 
  -2  10  11       16.06       11.64      6.69 o 
  -1  10  11      462.42      453.58     24.94 o 
   0  10  11       40.04       38.48     10.48 o 
   1  10  11        4.86       14.14     11.86 o 
   2  10  11      282.22      274.07     21.84 o 
   3  10  11      109.19       79.36     30.58 o 
   4  10  11       39.69       41.78     19.44 o 
   5  10  11        0.13      -18.00     52.42 o 
   6  10  11        8.45        5.39     25.47 o 
   7  10  11      109.60      110.29     75.49 o 
  -9  11  11        3.92      -21.86     25.76 o 
  -8  11  11        3.04        8.52     28.76 o 
  -7  11  11       44.07       57.04     28.71 o 
  -6  11  11      122.85      108.58     14.45 o 
  -5  11  11      213.04      234.74     31.19 o 
  -4  11  11      427.56      457.03     46.17 o 
  -3  11  11       50.04       47.73     11.52 o 
  -2  11  11      126.52      119.76     12.89 o 
  -1  11  11      472.24      456.06     51.78 o 
   0  11  11      287.64      237.48     20.54 o 
   1  11  11      169.83      166.46     21.28 o 
   2  11  11       48.58       62.71     20.39 o 
   3  11  11       16.93       14.76     24.94 o 
   4  11  11       56.53       62.78     59.28 o 
   5  11  11       26.43       39.23     25.76 o 
  -5  12  11       48.04       35.63     14.47 o 
  -4  12  11        8.01      -16.37     23.71 o 
  -3  12  11       76.65       87.96     18.97 o 
  -2  12  11       54.08       72.12     32.45 o 
  -1  12  11        8.59       -1.11     41.18 o 
   0  12  11       36.56       34.91     21.20 o 
   1  12  11        5.13      -22.84     22.84 o 
 -18   0  12      691.00      616.39     41.18 o 
 -17   0  12       45.38        7.48     21.20 o 
 -16   0  12      472.14      440.46     26.22 o 
 -15   0  12      401.54      351.86     22.48 o 
 -14   0  12     1308.34     1351.29     36.21 o 
 -13   0  12        8.22       -6.25     11.22 o 
 -12   0  12        5.80       -2.51     13.73 o 
 -11   0  12     1128.08     1172.91     29.96 o 
 -10   0  12     9380.26     9749.90    189.65 o 
  -9   0  12       31.09       41.18      9.99 o 
  -8   0  12      545.82      480.36     19.97 o 
  -7   0  12      829.56      803.53     26.22 o 
  -6   0  12      107.96      127.27     11.22 o 
  -5   0  12     4293.75     4350.88     88.60 o 
  -4   0  12     1047.57     1131.73     24.94 o 
  -3   0  12     1616.55     1761.84     34.93 o 
  -2   0  12    14587.05    14754.61    239.59 o 
  -1   0  12     7428.29     7152.11    135.98 o 
   0   0  12      347.22      310.68     12.50 o 
   1   0  12      903.79      782.33     17.46 o 
   2   0  12     2369.54     2532.90     43.69 o 
   3   0  12      391.15      396.77     13.73 o 
   4   0  12     1574.09     1407.48     29.96 o 
   5   0  12      127.25      124.76     12.50 o 
   6   0  12       35.55       34.93      9.99 o 
   7   0  12      391.52      381.82     16.24 o 
   8   0  12     2218.32     2247.17     43.69 o 
   9   0  12      955.27      986.99     26.22 o 
  10   0  12        9.47       28.68     11.22 o 
  11   0  12        0.31        0.00     11.22 o 
  12   0  12       27.92       38.67     13.73 o 
  13   0  12       35.64       49.88     26.22 o 
 -18   1  12        1.09       12.96     30.71 o 
 -17   1  12        1.72       29.27     16.61 o 
 -16   1  12       71.32       80.56     14.96 o 
 -15   1  12      106.66       74.88     11.31 o 
 -14   1  12       15.08       18.94      9.59 o 
 -13   1  12      473.65      450.34     14.96 o 
 -12   1  12      257.35      261.06     11.89 o 
 -11   1  12       53.27       69.19      8.97 o 
 -10   1  12     3617.06     3655.56     52.58 o 
  -9   1  12        4.69        8.12     15.60 o 
  -8   1  12     1178.66     1098.70     45.53 o 
  -7   1  12       66.75       59.42      7.06 o 
  -6   1  12      304.34      323.17     14.37 o 
  -5   1  12       32.05       24.53      5.09 o 
  -4   1  12       11.35        1.70      4.99 o 
  -3   1  12     1087.35     1007.14     29.32 o 
  -2   1  12      242.27      263.30      7.46 o 
  -1   1  12      285.42      294.83     14.34 o 
   0   1  12       61.55      110.44      7.83 o 
   1   1  12     1718.17     1732.75     23.96 o 
   2   1  12      192.15      204.69      7.80 o 
   3   1  12      286.32      285.11      7.93 o 
   4   1  12      946.15      894.27     29.96 o 
   5   1  12     1887.83     1888.73     41.18 o 
   6   1  12      796.40      763.68     16.32 o 
   7   1  12      105.92       95.90      8.35 o 
   8   1  12       44.61       52.45      7.06 o 
   9   1  12      124.84      104.72     11.24 o 
  10   1  12       40.64       30.07      7.46 o 
  11   1  12      543.44      525.14     17.19 o 
  12   1  12      245.19      187.83     13.65 o 
  13   1  12       42.20       18.46     14.54 o 
 -18   2  12       35.92       42.03     30.93 o 
 -17   2  12      327.18      347.48     24.17 o 
 -16   2  12       12.20       15.63     13.40 o 
 -15   2  12       30.86       43.21     13.97 o 
 -14   2  12        3.79        2.40     11.24 o 
 -13   2  12      628.62      645.97     17.95 o 
 -12   2  12      113.73      119.33     10.79 o 
 -11   2  12      102.59       72.96      8.35 o 
 -10   2  12       29.89       31.31      8.35 o 
  -9   2  12     1894.96     1844.66     29.64 o 
  -8   2  12      312.45      287.21     23.71 o 
  -7   2  12      689.44      693.99     15.43 o 
  -6   2  12       65.59       62.15      6.58 o 
  -5   2  12       55.48       49.42      9.99 o 
  -4   2  12        8.99       -7.40      8.69 o 
  -3   2  12       16.81       14.45     16.21 o 
  -2   2  12     2588.09     2644.82     34.37 o 
  -1   2  12     1704.68     1701.91     24.58 o 
   0   2  12        1.29       10.97      8.35 o 
   1   2  12       92.99      103.34      6.90 o 
   2   2  12      631.99      640.12     11.89 o 
   3   2  12      444.67      453.14     19.33 o 
   4   2  12      101.41      109.34      6.58 o 
   5   2  12       95.42       80.83      7.46 o 
   6   2  12      426.73      366.74     10.48 o 
   7   2  12      146.09      131.36      8.35 o 
   8   2  12      723.45      773.76     15.43 o 
   9   2  12      164.67      176.60      9.71 o 
  10   2  12        9.11        0.00      8.84 o 
  11   2  12        0.58       -1.87      7.93 o 
  12   2  12        0.53      -11.36     11.36 o 
  13   2  12       24.77       14.52     16.35 o 
 -17   3  12      177.54      214.80     21.77 o 
 -16   3  12       77.43       50.95     31.83 o 
 -15   3  12      441.65      438.28     38.05 o 
 -14   3  12      123.19      114.13     16.82 o 
 -13   3  12        1.45       -3.68      9.24 o 
 -12   3  12      267.28      257.41     13.15 o 
 -11   3  12      278.52      284.53     19.95 o 
 -10   3  12        7.66       10.60      7.93 o 
  -9   3  12      474.29      428.90     13.15 o 
  -8   3  12      728.98      702.04     14.68 o 
  -7   3  12     1047.31     1079.23     18.88 o 
  -6   3  12      736.96      692.99     38.67 o 
  -5   3  12      311.44      326.66      9.90 o 
  -4   3  12       22.49       30.30      6.25 o 
  -3   3  12       63.49       71.60     16.24 o 
  -2   3  12        7.56       19.13      8.73 o 
  -1   3  12       52.91       50.30      2.51 o 
   0   3  12       40.03       25.22     20.59 o 
   1   3  12       59.39       62.75      8.97 o 
   2   3  12      173.94      185.87      5.88 o 
   3   3  12       25.51       40.15     17.46 o 
   4   3  12        7.13        9.76      4.79 o 
   5   3  12      226.03      213.99     13.73 o 
   6   3  12       86.70       83.48      7.46 o 
   7   3  12      316.62      298.99     10.11 o 
   8   3  12      317.92      271.58     14.98 o 
   9   3  12       86.37       91.74      7.93 o 
  10   3  12        0.10       -2.34      7.46 o 
  11   3  12       29.19       20.20      9.59 o 
  12   3  12        2.03      -10.60     10.60 o 
  13   3  12       53.39       31.21     16.72 o 
 -17   4  12       59.26      117.32     28.54 o 
 -16   4  12      170.07      170.86     19.97 o 
 -15   4  12      652.85      700.29     25.35 o 
 -14   4  12       35.25       53.99     12.45 o 
 -13   4  12       35.58       26.22      8.97 o 
 -12   4  12        5.07        4.35      8.84 o 
 -11   4  12      828.23      816.68     20.61 o 
 -10   4  12      426.51      444.31     13.48 o 
  -9   4  12      756.24      728.19     37.41 o 
  -8   4  12      701.35      734.16     28.71 o 
  -7   4  12      172.37      153.75      7.80 o 
  -6   4  12        0.85        6.86      6.19 o 
  -5   4  12        3.66       12.45      8.12 o 
  -4   4  12      739.86      796.47     17.75 o 
  -3   4  12     1110.62     1047.52     26.22 o 
  -2   4  12       70.44       98.60      9.13 o 
  -1   4  12      667.90      598.28     19.33 o 
   0   4  12       40.63       58.30     14.98 o 
   1   4  12     2457.22     2668.96     42.68 o 
   2   4  12      749.08      735.76     18.24 o 
   3   4  12     2267.28     2311.21     84.20 o 
   4   4  12       39.87       25.11      6.25 o 
   5   4  12     1083.68     1051.96     18.46 o 
   6   4  12      644.39      718.12     14.12 o 
   7   4  12     1977.17     1918.94     28.76 o 
   8   4  12       21.26       11.10      7.46 o 
   9   4  12      170.16      173.92     10.11 o 
  10   4  12       30.56       21.03      8.08 o 
  11   4  12       92.85       81.17     10.79 o 
  12   4  12       18.20       19.36     15.60 o 
 -16   5  12       92.60       71.37     24.54 o 
 -15   5  12      548.55      527.08     23.34 o 
 -14   5  12       47.13       56.44     13.89 o 
 -13   5  12       78.43       56.58     21.84 o 
 -12   5  12       25.10       20.58     11.22 o 
 -11   5  12      846.36      870.56     19.14 o 
 -10   5  12       63.93       69.76      8.97 o 
  -9   5  12      219.20      255.65     22.46 o 
  -8   5  12      452.42      453.00     13.09 o 
  -7   5  12      551.61      522.32     31.19 o 
  -6   5  12      366.16      399.84     12.26 o 
  -5   5  12       13.68       26.03      6.58 o 
  -4   5  12      434.90      411.19     12.65 o 
  -3   5  12      627.85      600.20     12.22 o 
  -2   5  12     3065.52     3319.16     71.73 o 
  -1   5  12      323.70      313.26     17.49 o 
   0   5  12      534.69      569.66     33.06 o 
   1   5  12      754.27      749.64     18.72 o 
   2   5  12      659.53      617.43     15.60 o 
   3   5  12        1.71        0.20      7.56 o 
   4   5  12      336.72      317.57     28.07 o 
   5   5  12     1361.46     1306.88     19.48 o 
   6   5  12       35.59       33.88      6.25 o 
   7   5  12      992.45     1032.65     17.69 o 
   8   5  12      174.86      152.13     10.60 o 
   9   5  12     1332.61     1221.31     43.69 o 
  10   5  12      989.30     1050.30     82.36 o 
  11   5  12      180.78      148.98     41.79 o 
  12   5  12      175.90      185.19     21.84 o 
 -16   6  12       20.92        7.71     28.37 o 
 -15   6  12       45.20       45.30     33.06 o 
 -14   6  12        0.83       -3.52     13.13 o 
 -13   6  12       86.37       79.58     27.45 o 
 -12   6  12      692.71      696.24     24.33 o 
 -11   6  12       70.27       72.37      9.35 o 
 -10   6  12       58.81       58.91      8.69 o 
  -9   6  12     1660.20     1697.78     26.30 o 
  -8   6  12        9.17       11.24      6.19 o 
  -7   6  12        6.40       -2.21     13.73 o 
  -6   6  12       53.26       46.45      7.06 o 
  -5   6  12      495.67      518.46     12.35 o 
  -4   6  12      172.18      184.77     10.60 o 
  -3   6  12      104.67      106.25      3.89 o 
  -2   6  12       30.01        6.95     11.86 o 
  -1   6  12      133.26      148.39     16.82 o 
   0   6  12       29.30       15.36     10.60 o 
   1   6  12      237.51      242.60     12.03 o 
   2   6  12      129.38      129.69      8.51 o 
   3   6  12     1067.36     1133.41     22.46 o 
   4   6  12      360.92      355.52     14.34 o 
   5   6  12     2217.30     2147.77     34.48 o 
   6   6  12      139.33      148.19      6.90 o 
   7   6  12       53.75       37.13      8.09 o 
   8   6  12      237.89      220.85     14.96 o 
   9   6  12      166.94      173.02     18.72 o 
  10   6  12       22.88       22.33     18.10 o 
  11   6  12      145.05      180.22     39.92 o 
 -15   7  12        0.00       29.96     24.94 o 
 -14   7  12      350.80      313.39     21.16 o 
 -13   7  12        8.59       -3.61     13.58 o 
 -12   7  12       54.10       74.39     31.19 o 
 -11   7  12        2.29       -5.81     14.93 o 
 -10   7  12     1579.03     1586.47     28.37 o 
  -9   7  12        0.00        6.05      8.35 o 
  -8   7  12     1513.93     1568.33     44.92 o 
  -7   7  12      824.63      829.95     23.07 o 
  -6   7  12      615.23      575.65     14.54 o 
  -5   7  12      457.27      411.26     13.79 o 
  -4   7  12     2172.18     2125.81     29.30 o 
  -3   7  12     1249.36     1243.79     19.95 o 
  -2   7  12       41.83       20.59     12.38 o 
  -1   7  12       63.83       60.49     10.04 o 
   0   7  12      477.07      418.24     17.46 o 
   1   7  12      524.46      490.35     15.28 o 
   2   7  12      111.43       85.84     14.98 o 
   3   7  12      935.35      988.91     20.54 o 
   4   7  12      146.05      156.45      9.78 o 
   5   7  12        0.98       -2.84     11.86 o 
   6   7  12        0.62        7.96      6.87 o 
   7   7  12        6.63       11.86      7.06 o 
   8   7  12      372.14      341.58     19.44 o 
   9   7  12      270.01      318.88     20.03 o 
  10   7  12       48.94       64.59     34.93 o 
 -14   8  12        6.69      -24.94     27.45 o 
 -13   8  12      110.32      161.07     22.95 o 
 -12   8  12      709.33      615.49     26.46 o 
 -11   8  12       37.28       44.53     11.22 o 
 -10   8  12      277.06      306.25     21.84 o 
  -9   8  12      233.27      227.14     34.31 o 
  -8   8  12       36.69       43.08      9.24 o 
  -7   8  12      130.23      129.91      9.59 o 
  -6   8  12        5.64        9.35      7.06 o 
  -5   8  12       45.24       39.68     14.34 o 
  -4   8  12        0.02        3.99      4.14 o 
  -3   8  12      100.54      116.55      6.86 o 
  -2   8  12      525.25      543.26     17.07 o 
  -1   8  12      698.79      647.17     16.62 o 
   0   8  12        0.06       10.66      9.37 o 
   1   8  12      284.53      267.02     28.68 o 
   2   8  12      403.30      401.26     13.16 o 
   3   8  12     1137.88     1113.86     22.38 o 
   4   8  12        5.60        8.58      6.86 o 
   5   8  12      443.08      458.05     58.67 o 
   6   8  12      138.42      100.91     17.34 o 
   7   8  12       52.54       92.01     58.64 o 
   8   8  12       20.54       -0.55     21.23 o 
   9   8  12      255.04      304.84     27.45 o 
 -12   9  12       85.08       63.68     26.84 o 
 -11   9  12        2.48       -3.38     19.59 o 
 -10   9  12       10.24       12.36     10.94 o 
  -9   9  12      105.11      126.75     18.72 o 
  -8   9  12       18.42       37.11      9.62 o 
  -7   9  12      220.67      236.77     33.06 o 
  -6   9  12       13.94       -0.68      9.13 o 
  -5   9  12      726.87      747.62     16.16 o 
  -4   9  12      126.44      140.87      7.46 o 
  -3   9  12      495.71      498.26     11.88 o 
  -2   9  12     1004.02     1017.08     23.83 o 
  -1   9  12        4.38       12.38     17.46 o 
   0   9  12      333.65      337.69     18.08 o 
   1   9  12        7.55       22.89     16.24 o 
   2   9  12        8.13       -6.04      6.04 o 
   3   9  12      187.88      201.79     26.81 o 
   4   9  12       21.90       15.45     28.71 o 
   5   9  12        0.03       10.82     18.41 o 
   6   9  12      129.55      138.38     22.12 o 
   7   9  12      167.01      188.08     27.79 o 
   8   9  12        0.69       58.53     27.01 o 
 -11  10  12       16.67       22.71     25.13 o 
 -10  10  12      597.59      694.53     96.06 o 
  -9  10  12     1081.17     1082.64     53.65 o 
  -8  10  12      128.40      161.14     13.80 o 
  -7  10  12       65.37       71.78     10.39 o 
  -6  10  12      127.24      132.96      9.59 o 
  -5  10  12       82.09       85.73     18.10 o 
  -4  10  12       97.52       82.01     16.82 o 
  -3  10  12        0.90        4.35      8.84 o 
  -2  10  12      685.75      743.43     20.61 o 
  -1  10  12        5.83       13.23     14.54 o 
   0  10  12       49.35       38.05     14.12 o 
   1  10  12       39.31       11.71     13.40 o 
   2  10  12       38.07       36.24     16.78 o 
   3  10  12      136.83      190.20     53.65 o 
   4  10  12       47.42       22.39     21.48 o 
   5  10  12      162.24      176.95     24.93 o 
   6  10  12        0.25      -17.79     28.37 o 
  -8  11  12        2.33        6.06     29.52 o 
  -7  11  12       89.50      101.68     15.04 o 
  -6  11  12       10.13       10.89     21.20 o 
  -5  11  12       56.37       54.21     29.96 o 
  -4  11  12       38.97       39.55     14.68 o 
  -3  11  12       38.97       49.90     23.10 o 
  -2  11  12       62.21       62.82     14.02 o 
  -1  11  12      884.75      857.44     84.23 o 
   0  11  12       24.33       34.54     17.87 o 
   1  11  12       47.49       80.78     24.33 o 
   2  11  12       13.86        6.53     24.33 o 
   3  11  12      170.81      125.46     22.05 o 
   4  11  12       39.99       41.50     24.17 o 
  -2  12  12       12.90       11.22     23.02 o 
 -18   1  13       48.02      106.07     26.68 o 
 -17   1  13        1.77       18.68     20.05 o 
 -16   1  13        2.06       14.58     13.40 o 
 -15   1  13       25.98       30.29     11.00 o 
 -14   1  13       53.17       62.59     10.48 o 
 -13   1  13      746.96      783.67     26.20 o 
 -12   1  13       20.93       16.60      8.97 o 
 -11   1  13       26.98       17.20      8.12 o 
 -10   1  13      309.64      353.06     23.07 o 
  -9   1  13      575.85      553.53     32.45 o 
  -8   1  13      392.85      421.42     13.65 o 
  -7   1  13      702.50      714.46     16.77 o 
  -6   1  13       29.86       20.20      6.90 o 
  -5   1  13      202.57      196.10     11.86 o 
  -4   1  13        0.03        1.01      6.22 o 
  -3   1  13       73.48      110.31     13.73 o 
  -2   1  13     4777.55     4811.08     58.43 o 
  -1   1  13      119.98      102.56      7.17 o 
   0   1  13       69.04       64.03     10.60 o 
   1   1  13       44.21       44.65      5.69 o 
   2   1  13       84.71       78.08      9.37 o 
   3   1  13      188.32      202.89     12.47 o 
   4   1  13      213.16      209.74      8.35 o 
   5   1  13       36.41       43.84     13.73 o 
   6   1  13      181.50      162.82      9.71 o 
   7   1  13       51.06       23.86      7.46 o 
   8   1  13       31.41       35.21      7.80 o 
   9   1  13       76.26       70.81      7.46 o 
  10   1  13      806.22      844.77     18.82 o 
  11   1  13      155.15      167.30     14.37 o 
  12   1  13       25.02       11.51     13.73 o 
  13   1  13       54.46       64.44     16.85 o 
 -17   2  13      150.09      182.46     49.30 o 
 -16   2  13        0.25       12.49     31.19 o 
 -15   2  13      173.41      156.61     29.94 o 
 -14   2  13        0.71      -11.68     11.68 o 
 -13   2  13      291.44      264.29     12.60 o 
 -12   2  13       16.94       19.64      9.59 o 
 -11   2  13        2.04        2.85      8.35 o 
 -10   2  13      583.81      573.89     15.28 o 
  -9   2  13     2019.57     2117.35     33.55 o 
  -8   2  13        3.83       11.22      9.99 o 
  -7   2  13     1430.64     1482.69     25.41 o 
  -6   2  13      134.77      164.16      7.93 o 
  -5   2  13      302.36      296.52      9.90 o 
  -4   2  13      203.85      200.67      8.69 o 
  -3   2  13      212.21      210.32      7.46 o 
  -2   2  13      760.64      820.43     15.45 o 
  -1   2  13     1165.20     1166.05     20.54 o 
   0   2  13      111.63       99.57     10.11 o 
   1   2  13        3.04       16.46      6.22 o 
   2   2  13        8.88        2.07     12.47 o 
   3   2  13       18.67        9.62      6.86 o 
   4   2  13      780.91      806.24     14.12 o 
   5   2  13      670.94      705.91     14.98 o 
   6   2  13       19.74       19.97      6.90 o 
   7   2  13      254.46      242.21     10.11 o 
   8   2  13      281.84      305.69     10.57 o 
   9   2  13        2.00        7.48      8.84 o 
  10   2  13       68.29       52.89      9.23 o 
  11   2  13       56.84       42.40     10.48 o 
  12   2  13      220.31      206.26     14.37 o 
  13   2  13      126.09      116.89     19.10 o 
 -17   3  13        0.10        4.39     29.94 o 
 -16   3  13       30.97       29.83     15.38 o 
 -15   3  13       35.24       -2.50      9.47 o 
 -14   3  13      238.95      260.57     14.02 o 
 -13   3  13       77.86       72.09     10.48 o 
 -12   3  13        0.01        8.44      9.24 o 
 -11   3  13        1.34        4.72      8.35 o 
 -10   3  13      110.06      103.69      9.24 o 
  -9   3  13        1.50        1.23      7.46 o 
  -8   3  13       90.97      103.84      8.69 o 
  -7   3  13      188.86      165.12     19.97 o 
  -6   3  13       46.24       44.79      6.58 o 
  -5   3  13      187.30      179.11      7.93 o 
  -4   3  13       10.37        5.41      6.86 o 
  -3   3  13       16.43       20.68      5.99 o 
  -2   3  13      277.45      294.49      7.06 o 
  -1   3  13      258.69      263.18     12.47 o 
   0   3  13       63.32       72.71     24.35 o 
   1   3  13       11.68       11.77      9.35 o 
   2   3  13      315.48      298.20      7.56 o 
   3   3  13      182.88      198.08     16.21 o 
   4   3  13        0.90        6.34      4.32 o 
   5   3  13      385.33      383.15     10.57 o 
   6   3  13        5.12       13.31      5.09 o 
   7   3  13      165.23      146.46      9.24 o 
   8   3  13        8.85       16.24      8.69 o 
   9   3  13        0.08        2.36      7.80 o 
  10   3  13       24.32       11.81      8.08 o 
  11   3  13        0.25        4.79     10.48 o 
  12   3  13        8.96       -4.64     10.60 o 
 -17   4  13        2.29       13.97     20.76 o 
 -16   4  13      343.39      277.74     38.69 o 
 -15   4  13       52.65       55.75     13.38 o 
 -14   4  13        0.20        7.95     12.83 o 
 -13   4  13       46.32       55.66     11.86 o 
 -12   4  13        0.40        0.59     12.50 o 
 -11   4  13       51.76       36.71      9.24 o 
 -10   4  13      511.36      481.18     24.97 o 
  -9   4  13       73.40       84.58      9.35 o 
  -8   4  13      665.32      683.50     45.53 o 
  -7   4  13       95.36      102.41      7.80 o 
  -6   4  13       14.96       22.83      9.35 o 
  -5   4  13     1060.05     1085.66     25.58 o 
  -4   4  13        0.16       -9.26      9.91 o 
  -3   4  13      141.51      118.14      5.09 o 
  -2   4  13      865.80      843.06     22.46 o 
  -1   4  13     1265.10     1294.56     84.84 o 
   0   4  13       16.25        8.31     10.63 o 
   1   4  13      386.02      379.84     34.96 o 
   2   4  13      129.32      140.89     11.52 o 
   3   4  13        0.32        6.35      9.44 o 
   4   4  13        6.45       12.54      3.12 o 
   5   4  13      641.44      632.48     19.33 o 
   6   4  13       60.77       53.94      8.73 o 
   7   4  13      376.50      384.37     11.48 o 
   8   4  13        7.14        8.02      8.35 o 
   9   4  13       22.32       17.98      8.08 o 
  10   4  13        6.05        2.05     17.46 o 
  11   4  13       31.56       50.06     16.24 o 
  12   4  13       72.51       78.21     20.74 o 
 -16   5  13       27.36       17.43     22.89 o 
 -15   5  13        1.55       27.55     16.08 o 
 -14   5  13      419.66      402.31     20.41 o 
 -13   5  13      281.53      248.26     16.19 o 
 -12   5  13       31.65       19.78     18.72 o 
 -11   5  13      212.48      200.57     10.79 o 
 -10   5  13       33.24       31.62      7.80 o 
  -9   5  13      278.51      254.69     11.06 o 
  -8   5  13      286.50      235.78      9.59 o 
  -7   5  13     1020.07     1036.95     33.67 o 
  -6   5  13       64.23       64.73      6.58 o 
  -5   5  13     1814.08     1878.42     33.23 o 
  -4   5  13      399.74      418.20     33.70 o 
  -3   5  13      491.23      530.78     17.01 o 
  -2   5  13      288.79      332.17     14.98 o 
  -1   5  13      228.26      236.72     34.96 o 
   0   5  13      162.83      175.34     10.92 o 
   1   5  13       65.68       56.73     18.10 o 
   2   5  13      243.77      250.78     19.36 o 
   3   5  13        2.57       -5.50      8.31 o 
   4   5  13       33.06       31.49      8.51 o 
   5   5  13      447.63      465.68      8.69 o 
   6   5  13       56.73       48.96      5.99 o 
   7   5  13       61.26       76.39     14.98 o 
   8   5  13       49.77       39.55      7.06 o 
   9   5  13      553.39      519.94     14.02 o 
  10   5  13       64.72       70.77     21.20 o 
  11   5  13        4.73       26.38     19.95 o 
 -15   6  13       36.52       15.24     18.77 o 
 -14   6  13       18.43       23.71     12.28 o 
 -13   6  13      122.56       86.10     18.10 o 
 -12   6  13      970.58      945.64     24.94 o 
 -11   6  13        6.76        9.99     13.73 o 
 -10   6  13      379.71      328.86     17.46 o 
  -9   6  13       26.69       33.41     22.46 o 
  -8   6  13      277.29      299.10     11.36 o 
  -7   6  13        6.40       -9.31     11.06 o 
  -6   6  13     1354.65     1457.54     29.32 o 
  -5   6  13      306.27      302.56     11.52 o 
  -4   6  13     1367.63     1348.92     31.81 o 
  -3   6  13       59.03       42.70     11.31 o 
  -2   6  13      938.32      969.27     26.20 o 
  -1   6  13        0.08        8.04     11.60 o 
   0   6  13      191.56      159.49     11.06 o 
   1   6  13       20.55       15.79      8.93 o 
   2   6  13      168.10      152.59     10.59 o 
   3   6  13     2546.80     2671.11     39.82 o 
   4   6  13       24.79       34.97      9.96 o 
   5   6  13        0.01       10.40      6.69 o 
   6   6  13      167.03      164.70      4.42 o 
   7   6  13       12.45       12.65      5.99 o 
   8   6  13        0.08        2.51      5.46 o 
   9   6  13       18.49       28.97     13.67 o 
  10   6  13      461.36      499.37     28.07 o 
  11   6  13      294.19      224.15     21.77 o 
 -15   7  13        0.17       18.69     34.93 o 
 -14   7  13     1259.12     1256.49     51.17 o 
 -13   7  13       36.47       27.16     16.21 o 
 -12   7  13       90.54       69.53     12.83 o 
 -11   7  13        2.00        5.16     10.77 o 
 -10   7  13      617.31      684.55     17.98 o 
  -9   7  13      106.71      104.26     14.98 o 
  -8   7  13      885.07      888.33     18.46 o 
  -7   7  13      334.33      315.28     24.33 o 
  -6   7  13      619.11      619.51     14.99 o 
  -5   7  13      587.94      603.34     15.89 o 
  -4   7  13       62.56       59.46      5.09 o 
  -3   7  13      455.39      471.58     16.78 o 
  -2   7  13       65.46       76.80     17.46 o 
  -1   7  13       11.36       27.61     11.22 o 
   0   7  13        7.82       11.69      8.67 o 
   1   7  13      255.95      279.08     12.22 o 
   2   7  13      395.47      403.70     14.06 o 
   3   7  13      289.45      298.70     18.08 o 
   4   7  13      151.69      130.96     16.24 o 
   5   7  13      256.80      231.58     29.94 o 
   6   7  13      159.48      121.95     10.38 o 
   7   7  13      105.74       76.78     34.96 o 
   8   7  13      100.69       86.71     16.21 o 
   9   7  13       11.43       54.29     14.41 o 
  10   7  13       81.88       56.14     16.85 o 
 -13   8  13       12.17       34.09     33.67 o 
 -12   8  13      294.69      292.48     24.19 o 
 -11   8  13      119.72      133.65     14.35 o 
 -10   8  13       66.58       71.28      9.99 o 
  -9   8  13      127.16      137.01     10.48 o 
  -8   8  13       70.89       77.70     19.33 o 
  -7   8  13       18.89       14.15     16.21 o 
  -6   8  13      387.34      402.99     15.60 o 
  -5   8  13        3.94       13.39      9.99 o 
  -4   8  13       73.87       66.84      7.50 o 
  -3   8  13      307.16      349.70     21.20 o 
  -2   8  13      402.03      372.41     16.21 o 
  -1   8  13       29.07       43.78     10.92 o 
   0   8  13      520.52      570.69     22.46 o 
   1   8  13       48.55       49.75     14.37 o 
   2   8  13       62.66       44.25     15.60 o 
   3   8  13      214.05      201.08     18.10 o 
   4   8  13     1533.12     1483.78     33.20 o 
   5   8  13        9.33        7.57     27.45 o 
   6   8  13       19.71       60.13     20.76 o 
   7   8  13        3.65       -4.07     18.48 o 
   8   8  13      114.88      147.92     25.13 o 
   9   8  13      134.59       89.53     30.58 o 
 -12   9  13        1.94       15.71     21.48 o 
 -11   9  13      124.54      183.08     17.39 o 
 -10   9  13        0.60       12.75     12.14 o 
  -9   9  13      129.26      114.69     22.46 o 
  -8   9  13       68.04       48.02     13.73 o 
  -7   9  13      511.52      579.18     30.58 o 
  -6   9  13      238.99      235.41     34.93 o 
  -5   9  13        2.54       33.84     17.46 o 
  -4   9  13      181.45      157.49      9.59 o 
  -3   9  13      137.10      198.79     39.31 o 
  -2   9  13      304.00      279.29     14.37 o 
  -1   9  13        8.84       12.76     16.32 o 
   0   9  13       96.27       88.38     11.24 o 
   1   9  13      200.00      215.74     21.84 o 
   2   9  13      498.61      492.29     21.28 o 
   3   9  13        0.08        3.26     17.54 o 
   4   9  13       64.89        2.94     59.90 o 
   5   9  13      418.59      419.46     33.67 o 
   6   9  13      120.02      153.73     26.06 o 
   7   9  13        0.42       -4.65     35.54 o 
 -10  10  13      295.33      314.80     25.66 o 
  -9  10  13      429.00      428.27     21.20 o 
  -8  10  13      622.84      725.25     25.13 o 
  -7  10  13       73.91       77.97     21.84 o 
  -6  10  13      334.19      357.33     29.32 o 
  -5  10  13      120.70       99.17     23.07 o 
  -4  10  13      244.65      261.15     25.58 o 
  -3  10  13      133.52      112.25     14.31 o 
  -2  10  13       77.65      100.00     14.31 o 
  -1  10  13       15.33       -2.37     13.40 o 
   0  10  13       18.60       14.47     16.85 o 
   1  10  13      100.33       87.79     20.03 o 
   2  10  13      130.47      147.10     26.43 o 
   3  10  13      295.05      355.07     31.15 o 
   4  10  13       16.91       11.08     22.30 o 
   5  10  13       61.65       45.77     45.53 o 
  -7  11  13        0.15       -5.51     29.94 o 
  -6  11  13      735.61      699.53     77.98 o 
  -5  11  13       78.29      102.77     17.11 o 
  -4  11  13       12.65       25.78     14.92 o 
  -3  11  13        4.14        1.28     22.46 o 
  -2  11  13       15.56       11.12     17.75 o 
  -1  11  13        2.53       -1.43     18.85 o 
   0  11  13      581.51      611.56     34.37 o 
   1  11  13        4.04       28.70     41.82 o 
   2  11  13       81.15       91.74     25.97 o 
   3  11  13      617.21      556.44     36.80 o 
 -17   0  14       88.11       82.36     49.88 o 
 -16   0  14      402.33      410.50     33.70 o 
 -15   0  14       49.00       32.42     18.69 o 
 -14   0  14      457.54      524.05     26.22 o 
 -13   0  14      435.65      432.98     24.94 o 
 -12   0  14     3046.37     3028.27     73.60 o 
 -11   0  14       23.57       19.97     12.50 o 
 -10   0  14        9.95        9.99     14.96 o 
  -9   0  14      220.20      214.60     16.24 o 
  -8   0  14     6460.74     6516.97    133.52 o 
  -7   0  14      163.36      138.49     13.73 o 
  -6   0  14        0.21        3.74      8.76 o 
  -5   0  14      847.87      821.00     21.20 o 
  -4   0  14     1585.48     1549.70     29.96 o 
  -3   0  14       52.56       51.17      8.76 o 
  -2   0  14      640.43      686.25     18.69 o 
  -1   0  14     3016.68     3181.76     81.13 o 
   0   0  14     3641.35     4036.46    104.79 o 
   1   0  14     1061.36     1033.14     24.94 o 
   2   0  14     2786.88     2637.74     46.15 o 
   3   0  14      392.91      396.77     13.73 o 
   4   0  14      394.48      444.20     14.96 o 
   5   0  14      688.62      719.95     19.97 o 
   6   0  14     1828.76     1774.29     39.95 o 
   7   0  14      486.67      420.49     18.69 o 
   8   0  14     2652.45     2818.64     54.90 o 
   9   0  14      106.12      111.04     14.96 o 
  10   0  14     1384.87     1399.95     37.44 o 
  11   0  14      584.23      762.36     33.70 o 
  12   0  14      263.43      328.14     24.94 o 
 -17   1  14      150.05      168.15     21.92 o 
 -16   1  14      518.64      472.37     25.56 o 
 -15   1  14       48.16       49.76     13.09 o 
 -14   1  14       15.36       21.07     11.06 o 
 -13   1  14      417.13      400.10     16.24 o 
 -12   1  14      173.72      174.98     11.97 o 
 -11   1  14      563.97      534.20     17.64 o 
 -10   1  14     1440.35     1473.24     28.67 o 
  -9   1  14     1483.34     1507.00     28.67 o 
  -8   1  14     3728.23     3666.32     56.02 o 
  -7   1  14      138.34      114.42      8.35 o 
  -6   1  14      567.32      530.61     14.37 o 
  -5   1  14       41.70       75.83      6.90 o 
  -4   1  14     3670.60     3948.64     50.55 o 
  -3   1  14      431.18      419.10     18.08 o 
  -2   1  14      257.57      293.31      8.35 o 
  -1   1  14      111.21      117.69     11.86 o 
   0   1  14      740.98      688.66     23.69 o 
   1   1  14     1812.28     1745.08     26.03 o 
   2   1  14       91.20       93.41      8.12 o 
   3   1  14     5796.31     5884.74     64.84 o 
   4   1  14     1557.34     1512.64     21.61 o 
   5   1  14      362.46      327.60     20.59 o 
   6   1  14      164.10      151.26      9.24 o 
   7   1  14       26.96       14.01      7.46 o 
   8   1  14        0.46        1.40      7.46 o 
   9   1  14      191.61      182.58     21.84 o 
  10   1  14       33.65        6.90     11.06 o 
  11   1  14      161.21      130.31     13.79 o 
  12   1  14       41.65       61.56     18.69 o 
 -17   2  14        4.29        8.84     17.51 o 
 -16   2  14        1.21       11.23     14.19 o 
 -15   2  14       45.77       46.98     23.71 o 
 -14   2  14        1.06       10.27     11.00 o 
 -13   2  14       23.75       11.90     12.50 o 
 -12   2  14      661.48      655.83     17.39 o 
 -11   2  14      877.31      913.94     24.97 o 
 -10   2  14      115.77      126.11     19.97 o 
  -9   2  14     1196.10     1194.32     31.83 o 
  -8   2  14      134.83      138.89     14.96 o 
  -7   2  14     2963.52     2947.10     43.45 o 
  -6   2  14       78.72       80.20      8.73 o 
  -5   2  14       95.06       91.86      8.09 o 
  -4   2  14      116.82      111.65      6.58 o 
  -3   2  14      388.75      401.10     14.98 o 
  -2   2  14       72.17       81.88      8.73 o 
  -1   2  14      192.92      153.09      8.35 o 
   0   2  14     1329.12     1292.47     28.49 o 
   1   2  14      120.76      109.51     18.72 o 
   2   2  14     5557.01     5708.99     71.34 o 
   3   2  14      749.53      749.38     33.70 o 
   4   2  14     3743.56     3818.54     44.97 o 
   5   2  14        1.21       -8.76      8.76 o 
   6   2  14      194.81      182.84      9.71 o 
   7   2  14      193.71      190.66     10.11 o 
   8   2  14       26.00       28.08     11.24 o 
   9   2  14        7.51        1.23      8.69 o 
  10   2  14       38.77       26.31      9.59 o 
  11   2  14      100.60       59.19     11.89 o 
  12   2  14      199.74      270.84     18.82 o 
 -17   3  14      293.56      282.39     66.12 o 
 -16   3  14       10.89       21.12     17.11 o 
 -15   3  14      565.90      647.09     37.41 o 
 -14   3  14       10.02       10.13     10.79 o 
 -13   3  14      218.20      193.46     13.15 o 
 -12   3  14      177.58      145.88     13.11 o 
 -11   3  14      113.41      124.15     26.84 o 
 -10   3  14      631.67      706.49     24.33 o 
  -9   3  14     2247.31     2326.58     34.48 o 
  -8   3  14      916.61      893.87     39.92 o 
  -7   3  14       85.43       73.06      7.93 o 
  -6   3  14     1038.04      998.90     21.24 o 
  -5   3  14     1357.68     1356.29     23.63 o 
  -4   3  14       41.22       51.17      6.19 o 
  -3   3  14        0.00       -2.84      6.58 o 
  -2   3  14      205.70      220.25      7.17 o 
  -1   3  14      696.16      700.51     14.54 o 
   0   3  14      640.20      699.61     21.20 o 
   1   3  14      433.73      361.45     13.73 o 
   2   3  14      466.18      484.87     10.59 o 
   3   3  14       28.87       26.71      5.09 o 
   4   3  14       65.09       67.92      7.48 o 
   5   3  14      225.15      217.69     11.22 o 
   6   3  14      150.75      137.38      8.35 o 
   7   3  14       21.30       24.33      7.93 o 
   8   3  14      476.63      501.28     22.46 o 
   9   3  14      128.03      102.90     10.11 o 
  10   3  14        3.55        2.51     10.57 o 
  11   3  14        0.01        6.48      8.31 o 
  12   3  14      444.19      535.39     74.26 o 
 -16   4  14        6.91       -9.12     18.08 o 
 -15   4  14      256.23      263.07     56.77 o 
 -14   4  14       40.07       44.38     13.89 o 
 -13   4  14      117.90      102.65     29.32 o 
 -12   4  14      135.62      133.61     12.47 o 
 -11   4  14       39.75       36.13     14.96 o 
 -10   4  14     1572.11     1591.48     29.32 o 
  -9   4  14      331.33      314.15     10.79 o 
  -8   4  14     1861.57     1930.72     30.56 o 
  -7   4  14     1523.63     1514.87     25.14 o 
  -6   4  14      584.98      563.19     14.54 o 
  -5   4  14       57.77       81.75     14.96 o 
  -4   4  14       33.63       25.60      5.29 o 
  -3   4  14      117.63      123.23      6.86 o 
  -2   4  14        7.98      -13.21     17.49 o 
  -1   4  14      512.01      531.64     17.33 o 
   0   4  14     1220.67     1230.97     23.59 o 
   1   4  14     4698.95     4873.03     73.04 o 
   2   4  14     2714.49     2702.29     42.12 o 
   3   4  14      240.47      236.59     12.99 o 
   4   4  14     2121.87     2142.90     27.54 o 
   5   4  14      307.02      265.64     16.24 o 
   6   4  14      274.99      274.39     24.35 o 
   7   4  14      154.02      167.66      9.24 o 
   8   4  14       25.43       33.90      7.93 o 
   9   4  14       16.87        4.44      7.80 o 
  10   4  14       46.61       53.93     14.34 o 
  11   4  14        1.63      -12.22     12.22 o 
 -16   5  14        1.83       45.51     19.27 o 
 -15   5  14        2.94       -1.53     13.06 o 
 -14   5  14       85.16       85.54     27.45 o 
 -13   5  14       50.02       72.28     27.45 o 
 -12   5  14       95.32      114.57     11.06 o 
 -11   5  14       53.96       62.40     25.58 o 
 -10   5  14       27.52       28.54     24.33 o 
  -9   5  14     1125.98     1201.66     34.31 o 
  -8   5  14       98.53      106.08      9.99 o 
  -7   5  14      115.22      103.57     11.22 o 
  -6   5  14       64.94       64.54      9.35 o 
  -5   5  14      863.72      898.37     20.81 o 
  -4   5  14      344.92      376.62     10.48 o 
  -3   5  14       21.83       28.80     23.10 o 
  -2   5  14     1203.86     1245.31     40.54 o 
  -1   5  14     1420.97     1456.19     29.59 o 
   0   5  14        1.29       -7.16      7.16 o 
   1   5  14        1.36       -8.63     10.60 o 
   2   5  14     1012.29     1019.60     36.18 o 
   3   5  14        2.27       -2.44     12.47 o 
   4   5  14     2149.72     2150.25     34.77 o 
   5   5  14      428.93      366.13     13.48 o 
   6   5  14        1.05        4.79      7.48 o 
   7   5  14        2.52       -4.79      4.79 o 
   8   5  14      118.00      118.28     12.50 o 
   9   5  14      448.45      439.32     14.37 o 
  10   5  14        3.93      -12.12     12.12 o 
  11   5  14        0.40       17.46     16.83 o 
 -15   6  14       10.91       -4.33     20.24 o 
 -14   6  14       28.82       36.59     15.04 o 
 -13   6  14     1114.89     1094.77     37.44 o 
 -12   6  14       68.06       45.99     12.56 o 
 -11   6  14      538.82      586.52     17.95 o 
 -10   6  14      249.95      255.21     11.00 o 
  -9   6  14      440.43      445.36     23.71 o 
  -8   6  14        6.51       -1.25      8.73 o 
  -7   6  14     1500.07     1452.58     34.31 o 
  -6   6  14      145.05      119.25      9.44 o 
  -5   6  14      426.96      399.50     26.84 o 
  -4   6  14      394.06      354.52     10.60 o 
  -3   6  14       15.25       -4.99     13.22 o 
  -2   6  14      166.98      123.85     12.83 o 
  -1   6  14     1918.87     1893.12     34.41 o 
   0   6  14      131.71      127.22     15.60 o 
   1   6  14      871.10      832.04     42.43 o 
   2   6  14     3210.86     3303.37     47.01 o 
   3   6  14      168.35      159.01     14.96 o 
   4   6  14      950.80     1015.09     22.62 o 
   5   6  14      309.98      296.80     13.26 o 
   6   6  14        9.55       -8.20     10.60 o 
   7   6  14      321.88      281.60     21.84 o 
   8   6  14      214.25      206.79     38.67 o 
   9   6  14        3.47       15.92     13.11 o 
  10   6  14      243.59      268.28     90.47 o 
 -14   7  14        1.24       -2.51     23.71 o 
 -13   7  14      143.20      143.51     17.46 o 
 -12   7  14       47.63       46.85     11.72 o 
 -11   7  14      153.41      143.49     12.22 o 
 -10   7  14     1195.22     1285.28     26.80 o 
  -9   7  14        6.56       -0.53     19.33 o 
  -8   7  14        7.14        6.00     11.24 o 
  -7   7  14       12.05       24.97      7.93 o 
  -6   7  14       10.87       12.02      7.56 o 
  -5   7  14      130.02      114.67      7.46 o 
  -4   7  14     1322.88     1280.57     31.18 o 
  -3   7  14      218.29      239.08     33.70 o 
  -2   7  14      269.73      220.32     25.58 o 
  -1   7  14      589.87      594.09     18.17 o 
   0   7  14       29.08       35.73      9.23 o 
   1   7  14      670.47      701.47     38.69 o 
   2   7  14       51.82       64.99     13.09 o 
   3   7  14      961.53      982.14     21.48 o 
   4   7  14      288.80      245.78     28.07 o 
   5   7  14      103.38      101.66     22.48 o 
   6   7  14        0.22       -0.87     18.25 o 
   7   7  14       77.20       77.26     39.92 o 
   8   7  14       73.22       31.72     20.21 o 
   9   7  14      124.77      123.59     14.56 o 
 -13   8  14        0.08      -15.73     25.47 o 
 -12   8  14       24.96       24.65     19.73 o 
 -11   8  14       19.08        4.17     15.62 o 
 -10   8  14     1322.37     1240.89     32.50 o 
  -9   8  14      192.57      214.45     15.22 o 
  -8   8  14     1048.40     1139.78     54.88 o 
  -7   8  14      350.74      406.78     18.10 o 
  -6   8  14       16.74       21.11      8.67 o 
  -5   8  14     2795.08     2764.66     39.21 o 
  -4   8  14      167.28      168.92     13.65 o 
  -3   8  14      239.02      214.76     18.10 o 
  -2   8  14       49.37       48.34     27.45 o 
  -1   8  14       25.95       27.55     11.31 o 
   0   8  14      218.65      210.25     11.97 o 
   1   8  14        0.74        3.58      7.93 o 
   2   8  14       80.21       65.37     23.71 o 
   3   8  14        0.46       -1.33      8.09 o 
   4   8  14       34.55       14.12     30.58 o 
   5   8  14        4.82      -10.88     26.22 o 
   6   8  14       87.38      113.52     39.31 o 
   7   8  14       22.62       54.68     28.54 o 
   8   8  14      893.69     1010.75     83.61 o 
 -12   9  14        7.63       14.96     25.97 o 
 -11   9  14       13.97       25.37     38.05 o 
 -10   9  14      309.24      266.04     20.58 o 
  -9   9  14      304.39      340.23     70.50 o 
  -8   9  14        2.28       -0.65     14.63 o 
  -7   9  14      108.06      128.58     25.58 o 
  -6   9  14      435.69      457.02     14.37 o 
  -5   9  14      650.27      676.59     15.59 o 
  -4   9  14        0.45       -5.48     11.88 o 
  -3   9  14      172.52      160.35     19.36 o 
  -2   9  14      142.42      160.50     23.10 o 
  -1   9  14       59.87       70.29     26.84 o 
   0   9  14      352.20      347.71     29.32 o 
   1   9  14      215.97      192.27     15.22 o 
   2   9  14       34.60       30.02     13.65 o 
   3   9  14       74.18       78.46     41.79 o 
   4   9  14      136.62      145.48     28.64 o 
   5   9  14        3.26      -20.03     20.03 o 
   6   9  14      193.98      228.44     29.11 o 
 -10  10  14       90.50      104.34     34.93 o 
  -9  10  14      223.13      257.10     42.43 o 
  -8  10  14      169.06      165.89     16.79 o 
  -7  10  14      715.61      743.60     67.40 o 
  -6  10  14      153.17      149.37     34.31 o 
  -5  10  14       36.58       31.96     13.48 o 
  -4  10  14      105.95      101.05     14.31 o 
  -3  10  14       12.69       18.90     14.96 o 
  -2  10  14       84.24       90.99     16.24 o 
  -1  10  14      206.55      219.76     15.90 o 
   0  10  14       71.51       61.80     16.77 o 
   1  10  14       55.95       20.29     23.07 o 
   2  10  14      351.17      346.81     29.06 o 
   3  10  14       71.50       86.67     21.66 o 
   4  10  14      374.01      387.12     30.71 o 
  -6  11  14      102.05       96.51     61.77 o 
  -5  11  14       60.51       90.83     75.49 o 
  -4  11  14       48.18       63.52     61.13 o 
  -3  11  14        1.37      -17.15     17.78 o 
  -2  11  14        0.01       -2.51     17.74 o 
  -1  11  14      156.33      199.51     59.87 o 
   0  11  14        2.17      -14.51     25.87 o 
   1  11  14      198.94      135.39     25.13 o 
 -17   1  15       12.92        9.48     26.22 o 
 -16   1  15       11.20        3.43     16.39 o 
 -15   1  15       61.12       62.93     12.26 o 
 -14   1  15      110.36       95.43     13.11 o 
 -13   1  15      337.26      330.38     16.32 o 
 -12   1  15        0.88       -4.97     11.68 o 
 -11   1  15       57.63       46.46     10.48 o 
 -10   1  15       39.26       57.68     13.73 o 
  -9   1  15       10.66       16.24      8.84 o 
  -8   1  15      688.34      710.56     79.23 o 
  -7   1  15      249.47      248.40     11.00 o 
  -6   1  15      194.92      181.00      9.71 o 
  -5   1  15      726.85      731.25     14.37 o 
  -4   1  15     4002.70     4142.60     49.71 o 
  -3   1  15      387.32      350.91      9.99 o 
  -2   1  15      130.68      149.39      7.46 o 
  -1   1  15       81.78       88.99      9.23 o 
   0   1  15      102.79       96.31     13.09 o 
   1   1  15      470.47      473.55     12.45 o 
   2   1  15      303.69      278.52      9.24 o 
   3   1  15     1464.64     1481.96     21.61 o 
   4   1  15       58.99       49.50      8.73 o 
   5   1  15      200.74      165.58      8.35 o 
   6   1  15       80.99       80.99      8.35 o 
   7   1  15        9.06       12.33      7.80 o 
   8   1  15      159.70      161.71     23.71 o 
   9   1  15      222.56      218.34     23.69 o 
  10   1  15      133.44      103.18     13.73 o 
  11   1  15       31.86       17.46     12.35 o 
  12   1  15      253.60      275.94     17.07 o 
 -17   2  15        1.42       -3.92     26.81 o 
 -16   2  15      599.73      645.01     27.54 o 
 -15   2  15        8.93       16.67     26.20 o 
 -14   2  15      165.00      148.39     14.34 o 
 -13   2  15      111.49      100.43     11.31 o 
 -12   2  15       40.82       39.94     10.60 o 
 -11   2  15        0.43       -3.45      9.24 o 
 -10   2  15      226.04      200.78     19.33 o 
  -9   2  15      427.15      398.86     24.33 o 
  -8   2  15      171.48      155.72     10.11 o 
  -7   2  15      821.27      821.74     17.39 o 
  -6   2  15      317.43      361.96     11.00 o 
  -5   2  15       63.68       77.34      6.90 o 
  -4   2  15        0.46        3.74      7.48 o 
  -3   2  15      354.90      352.61     16.24 o 
  -2   2  15      808.55      734.68     43.66 o 
  -1   2  15       20.65       17.46      6.19 o 
   0   2  15      279.00      275.94     21.23 o 
   1   2  15      924.12      887.25     18.08 o 
   2   2  15      157.95      174.29     18.72 o 
   3   2  15       36.35       13.31     24.33 o 
   4   2  15      239.62      252.60     21.20 o 
   5   2  15       46.40       51.03     14.34 o 
   6   2  15       81.44       82.01      7.80 o 
   7   2  15       46.04       34.52      8.69 o 
   8   2  15       46.80       57.47      9.59 o 
   9   2  15      753.90      744.70     27.45 o 
  10   2  15       95.42       98.71     12.26 o 
  11   2  15      155.92      153.58     14.02 o 
 -17   3  15      202.84      189.02     27.12 o 
 -16   3  15      394.76      398.65     60.51 o 
 -15   3  15        5.32        5.83     14.40 o 
 -14   3  15       24.15        9.64     16.48 o 
 -13   3  15       44.95       36.73     12.22 o 
 -12   3  15        0.77       -2.59     10.11 o 
 -11   3  15      404.67      403.49     14.37 o 
 -10   3  15       12.02       -6.66      8.93 o 
  -9   3  15       11.09       22.29     18.72 o 
  -8   3  15       20.08        5.68      7.80 o 
  -7   3  15      215.64      234.80     10.11 o 
  -6   3  15     1269.71     1315.57     26.03 o 
  -5   3  15      211.94      209.35      9.24 o 
  -4   3  15        1.50       13.84      4.79 o 
  -3   3  15      391.55      423.90     11.24 o 
  -2   3  15      476.14      482.83     11.31 o 
  -1   3  15      666.58      680.47     17.49 o 
   0   3  15      539.90      560.72     11.31 o 
   1   3  15      571.06      584.40     11.31 o 
   2   3  15       49.87       61.33      7.48 o 
   3   3  15       24.99       21.62      9.35 o 
   4   3  15       88.58       78.62      5.99 o 
   5   3  15       80.65       86.71      7.93 o 
   6   3  15       87.53      102.72      7.80 o 
   7   3  15       12.91       18.21      8.35 o 
   8   3  15       46.74       71.29     20.59 o 
   9   3  15       18.29       12.47     10.57 o 
  10   3  15      476.84      484.70     18.46 o 
  11   3  15        0.19      -10.41     14.06 o 
 -16   4  15        3.56       32.35     21.32 o 
 -15   4  15      137.86      125.30     45.56 o 
 -14   4  15        8.55       -7.79     14.81 o 
 -13   4  15        0.67      -17.07     17.97 o 
 -12   4  15      327.44      327.21     14.06 o 
 -11   4  15       93.57       86.22     10.16 o 
 -10   4  15       94.98      105.77     16.24 o 
  -9   4  15      115.30       86.00      9.24 o 
  -8   4  15      481.43      443.68     11.68 o 
  -7   4  15      213.99      213.89     11.00 o 
  -6   4  15       37.15       14.34      7.06 o 
  -5   4  15       24.57       26.44      7.06 o 
  -4   4  15       19.91       49.05     14.37 o 
  -3   4  15       17.29       18.59      8.73 o 
  -2   4  15       42.22       49.38     10.77 o 
  -1   4  15        3.52        7.27     25.58 o 
   0   4  15        1.78        6.07     14.34 o 
   1   4  15     1779.96     1865.64     31.74 o 
   2   4  15       14.06       14.94     10.23 o 
   3   4  15     1991.70     2019.07     48.66 o 
   4   4  15        6.27      -14.76     23.10 o 
   5   4  15      174.03      184.68      7.48 o 
   6   4  15        8.52       14.17      4.32 o 
   7   4  15      341.26      350.01     14.98 o 
   8   4  15      159.56      144.20     10.57 o 
   9   4  15       54.14       55.77     10.11 o 
  10   4  15       27.96       28.75     15.60 o 
  11   4  15      295.11      327.46     25.04 o 
 -16   5  15        2.03       12.09     32.45 o 
 -15   5  15        0.10       11.62     39.92 o 
 -14   5  15      198.49      180.54     25.58 o 
 -13   5  15      345.58      351.84     23.71 o 
 -12   5  15      184.24      210.37     14.13 o 
 -11   5  15      104.24       93.83     11.36 o 
 -10   5  15       24.23       39.77      9.59 o 
  -9   5  15      407.89      438.83     21.23 o 
  -8   5  15       61.30       51.26     11.24 o 
  -7   5  15      635.07      614.70     14.99 o 
  -6   5  15       71.75       90.82     10.60 o 
  -5   5  15      154.11      161.76     13.11 o 
  -4   5  15     1185.79     1154.59     21.48 o 
  -3   5  15        7.40        9.46     12.47 o 
  -2   5  15       34.45       39.25     22.46 o 
  -1   5  15      166.19      174.15     46.17 o 
   0   5  15      306.57      254.77     15.60 o 
   1   5  15       18.05       21.31     10.92 o 
   2   5  15       27.96        5.98     10.39 o 
   3   5  15      231.10      200.60     12.45 o 
   4   5  15      163.25      148.46     14.98 o 
   5   5  15        0.31       -6.01      9.79 o 
   6   5  15      751.78      767.16     18.10 o 
   7   5  15       46.17       58.46      6.58 o 
   8   5  15      237.06      288.38     19.95 o 
   9   5  15       68.25       68.25     11.97 o 
  10   5  15       70.37      108.08     18.17 o 
 -15   6  15        2.69       27.45     24.94 o 
 -14   6  15       52.37       43.69     18.69 o 
 -13   6  15        0.22       10.15     11.86 o 
 -12   6  15        9.96       22.47     21.23 o 
 -11   6  15       73.73       56.78     11.06 o 
 -10   6  15     1154.80     1249.56     37.41 o 
  -9   6  15       61.95       64.20     10.11 o 
  -8   6  15      179.55      131.96     14.34 o 
  -7   6  15        0.55        2.44      8.81 o 
  -6   6  15      144.01      182.18     10.59 o 
  -5   6  15      986.64     1071.28     20.24 o 
  -4   6  15       15.48        3.17     11.36 o 
  -3   6  15      116.67      116.13     21.84 o 
  -2   6  15     1022.47      984.25     23.02 o 
  -1   6  15        6.59       -4.09     16.85 o 
   0   6  15      416.82      451.69     16.82 o 
   1   6  15      525.48      521.71     17.34 o 
   2   6  15       23.57       23.59     14.96 o 
   3   6  15       30.38       48.74     11.06 o 
   4   6  15      151.73      139.33     26.20 o 
   5   6  15     1178.15     1231.89     59.28 o 
   6   6  15      370.36      341.48     16.03 o 
   7   6  15       25.34        3.23     13.48 o 
   8   6  15       80.65      117.82     11.89 o 
   9   6  15       50.19       58.17     13.32 o 
 -14   7  15        0.03        9.99     32.42 o 
 -13   7  15       32.75       46.36     22.79 o 
 -12   7  15       61.58       53.27     13.28 o 
 -11   7  15       12.33        2.07     12.64 o 
 -10   7  15     1030.14     1097.04     31.19 o 
  -9   7  15      281.66      292.11     12.89 o 
  -8   7  15      335.22      370.92     14.12 o 
  -7   7  15      304.27      348.89     12.76 o 
  -6   7  15        3.79       11.18     16.24 o 
  -5   7  15        0.72        7.91     13.09 o 
  -4   7  15        9.18       13.25     18.72 o 
  -3   7  15      185.49      189.67     17.46 o 
  -2   7  15       88.98       80.69     21.20 o 
  -1   7  15      235.45      243.65     24.33 o 
   0   7  15        2.89       -0.26     16.24 o 
   1   7  15     1391.08     1460.40     43.69 o 
   2   7  15      194.58      178.71     12.45 o 
   3   7  15      116.17      128.31     13.16 o 
   4   7  15      227.74      203.22     25.58 o 
   5   7  15      309.81      314.88     19.33 o 
   6   7  15       39.19       58.82     54.90 o 
   7   7  15        0.13       19.40     35.57 o 
   8   7  15       11.62       -9.73     25.16 o 
 -13   8  15       18.33       21.17     27.88 o 
 -12   8  15      341.60      400.69     29.84 o 
 -11   8  15       53.38       45.08     38.05 o 
 -10   8  15        1.94       -7.79     23.71 o 
  -9   8  15      372.00      360.44     18.72 o 
  -8   8  15      325.69      314.01     47.43 o 
  -7   8  15      568.62      617.96     44.28 o 
  -6   8  15      146.85      182.47     10.48 o 
  -5   8  15       73.51       67.91      4.79 o 
  -4   8  15      148.05      181.87     16.78 o 
  -3   8  15       26.48       30.36     10.63 o 
  -2   8  15        0.00        5.98     13.15 o 
  -1   8  15       16.88       11.85     11.28 o 
   0   8  15      312.77      300.12     18.24 o 
   1   8  15      768.34      765.70     49.27 o 
   2   8  15      118.91      123.88     12.45 o 
   3   8  15       70.19       45.37     11.52 o 
   4   8  15       52.24       45.74     26.81 o 
   5   8  15      369.81      394.75     93.60 o 
   6   8  15      232.71      262.61     39.31 o 
   7   8  15        9.68       19.91     21.48 o 
 -11   9  15        1.01        4.76     23.02 o 
 -10   9  15      203.47      198.35     23.42 o 
  -9   9  15      121.99      116.71     17.75 o 
  -8   9  15       17.89       33.47     17.34 o 
  -7   9  15        0.67      -13.47     18.30 o 
  -6   9  15      183.63      200.28     12.71 o 
  -5   9  15      577.08      601.72     36.82 o 
  -4   9  15      184.85      163.07     20.07 o 
  -3   9  15       15.54        3.44     13.73 o 
  -2   9  15        2.72       -1.90     20.59 o 
  -1   9  15       29.91       55.32     13.11 o 
   0   9  15      408.27      474.76     20.54 o 
   1   9  15      100.34      107.97     17.07 o 
   2   9  15      734.40      735.84     78.59 o 
   3   9  15       12.82      -21.69     21.69 o 
   4   9  15      272.32      240.42     25.68 o 
   5   9  15      137.81      100.84     24.71 o 
  -9  10  15        6.05        0.48     19.97 o 
  -8  10  15        2.34       19.33     25.38 o 
  -7  10  15       44.82       47.60     15.54 o 
  -6  10  15      258.47      262.75     27.45 o 
  -5  10  15      109.48      140.00     19.73 o 
  -4  10  15      235.42      276.01     49.91 o 
  -3  10  15       22.48        8.28     14.93 o 
  -2  10  15      247.47      283.47     24.33 o 
  -1  10  15       73.43       76.65     27.45 o 
   0  10  15       58.99      109.92     23.85 o 
   1  10  15        2.01      -18.97     24.58 o 
   2  10  15       77.83       33.54     35.54 o 
   3  10  15       30.22        0.70     48.04 o 
  -5  11  15       20.47       16.48     23.24 o 
  -4  11  15        5.35       -4.91     29.96 o 
  -3  11  15        1.95        6.97     29.32 o 
  -2  11  15      258.00      233.08     34.31 o 
  -1  11  15        3.18       12.86     24.23 o 
 -17   0  16       15.23       -3.74     38.67 o 
 -16   0  16      287.68      380.54     48.66 o 
 -15   0  16      228.37      143.51     22.48 o 
 -14   0  16        0.08      -13.73     16.24 o 
 -13   0  16        9.84        2.51     19.97 o 
 -12   0  16      737.56      763.64     31.19 o 
 -11   0  16      108.98      103.56     17.46 o 
 -10   0  16      765.51      766.09     28.68 o 
  -9   0  16      133.22      133.52     17.46 o 
  -8   0  16       37.51       39.95     12.50 o 
  -7   0  16       23.89       12.50     11.22 o 
  -6   0  16      768.30      797.34     24.94 o 
  -5   0  16     6113.29     6609.32    104.79 o 
  -4   0  16       44.10       26.22      9.99 o 
  -3   0  16     1058.53     1105.51     26.22 o 
  -2   0  16      123.35      122.30      9.99 o 
  -1   0  16       42.16       58.64     12.50 o 
   0   0  16     1307.46     1249.01     34.93 o 
   1   0  16      827.46      854.70     23.71 o 
   2   0  16      606.59      641.33     18.69 o 
   3   0  16        0.05        1.23      9.99 o 
   4   0  16      117.30      107.30     12.50 o 
   5   0  16      406.23      354.37     14.96 o 
   6   0  16      317.36      233.34     14.96 o 
   7   0  16      125.84      141.00     13.73 o 
   8   0  16       29.40       17.46     12.50 o 
   9   0  16      227.36      224.58     21.20 o 
  10   0  16      110.27      134.75     18.69 o 
  11   0  16       44.16       81.13     21.20 o 
 -17   1  16       11.02       21.84     27.34 o 
 -16   1  16       13.13        4.97     20.05 o 
 -15   1  16       80.32       67.14     17.95 o 
 -14   1  16      463.23      495.23     19.83 o 
 -13   1  16       52.39       55.53     12.26 o 
 -12   1  16      263.78      264.40     24.94 o 
 -11   1  16      146.50      151.72     14.37 o 
 -10   1  16      204.92      189.90     13.15 o 
  -9   1  16      178.64      187.89     11.68 o 
  -8   1  16      123.41      136.37     10.11 o 
  -7   1  16       95.46       98.84      9.35 o 
  -6   1  16      761.30      734.69     14.98 o 
  -5   1  16      411.01      393.29     10.57 o 
  -4   1  16      889.91      941.31     17.39 o 
  -3   1  16       46.16       34.84      6.58 o 
  -2   1  16       15.02       18.80      6.58 o 
  -1   1  16       44.94       45.16     13.73 o 
   0   1  16      638.02      617.78     14.99 o 
   1   1  16     1191.93     1214.24     20.72 o 
   2   1  16        0.73        5.43      6.58 o 
   3   1  16      345.08      341.14     10.48 o 
   4   1  16      298.19      279.25     10.11 o 
   5   1  16     1411.91     1342.17     21.61 o 
   6   1  16      162.70      151.89      9.24 o 
   7   1  16        8.60       16.88      8.35 o 
   8   1  16      254.41      242.93     21.23 o 
   9   1  16       12.26       28.85     16.21 o 
  10   1  16       26.03       31.89     16.85 o 
  11   1  16       97.13       93.35     14.54 o 
 -17   2  16       89.21      143.53     39.95 o 
 -16   2  16      289.79      313.26     24.94 o 
 -15   2  16      587.74      649.27     30.58 o 
 -14   2  16       85.91      124.43     13.65 o 
 -13   2  16       29.44       50.31     11.36 o 
 -12   2  16       69.85       86.83     11.00 o 
 -11   2  16      427.52      427.18     18.07 o 
 -10   2  16     1467.93     1477.06     53.65 o 
  -9   2  16     1760.93     1845.41     31.97 o 
  -8   2  16      374.03      363.25     13.22 o 
  -7   2  16      157.01      186.76      9.59 o 
  -6   2  16       17.52       11.94      9.37 o 
  -5   2  16      211.42      180.79      9.35 o 
  -4   2  16      456.29      485.58     11.48 o 
  -3   2  16      370.27      360.72     10.57 o 
  -2   2  16      290.65      322.36     25.58 o 
  -1   2  16      308.13      290.24     21.20 o 
   0   2  16      114.10      138.07     13.11 o 
   1   2  16      302.82      307.93     22.46 o 
   2   2  16      393.43      386.39     11.89 o 
   3   2  16      133.77      132.23      8.73 o 
   4   2  16      467.22      513.61     11.89 o 
   5   2  16        8.89       15.65     10.60 o 
   6   2  16       15.27        6.58     13.73 o 
   7   2  16      149.78      165.60     16.85 o 
   8   2  16      171.76      161.06     11.48 o 
   9   2  16      101.46       88.43     10.11 o 
  10   2  16       38.73       39.92     12.35 o 
  11   2  16      235.61      270.09     18.46 o 
 -16   3  16       85.20      120.13     23.04 o 
 -15   3  16      381.01      345.59     19.44 o 
 -14   3  16      183.61      215.56     18.30 o 
 -13   3  16      468.87      487.44     17.98 o 
 -12   3  16      162.75      165.25     13.73 o 
 -11   3  16      499.00      508.35     15.22 o 
 -10   3  16      629.11      645.80     17.07 o 
  -9   3  16       44.73       21.30      8.35 o 
  -8   3  16       70.58       61.59     17.46 o 
  -7   3  16        3.63        3.43      8.35 o 
  -6   3  16        0.09       12.55     10.14 o 
  -5   3  16      145.04      139.74     19.33 o 
  -4   3  16      736.10      734.43     20.59 o 
  -3   3  16      116.52      124.80      6.19 o 
  -2   3  16      608.61      607.31     13.11 o 
  -1   3  16     2381.99     2256.81     59.90 o 
   0   3  16       17.17       16.33      3.76 o 
   1   3  16     1164.29     1103.20     23.71 o 
   2   3  16      258.34      255.88      8.12 o 
   3   3  16      975.18     1010.99     18.28 o 
   4   3  16       11.55       18.43      8.09 o 
   5   3  16      196.09      185.40      9.71 o 
   6   3  16      841.19      849.40     21.84 o 
   7   3  16       49.62       53.80     11.86 o 
   8   3  16       70.29       73.44     10.48 o 
   9   3  16       70.21       75.67     10.48 o 
  10   3  16       95.60      113.43     12.76 o 
 -16   4  16        0.49      -23.76     23.76 o 
 -15   4  16      318.95      311.60     18.85 o 
 -14   4  16      186.18      151.03     16.28 o 
 -13   4  16       32.06       30.06     13.09 o 
 -12   4  16      186.46      197.79     35.57 o 
 -11   4  16      733.47      754.19     41.18 o 
 -10   4  16     1423.82     1467.58     26.68 o 
  -9   4  16       35.21       18.69      9.24 o 
  -8   4  16      196.19      149.43     10.79 o 
  -7   4  16      138.99      151.65      9.99 o 
  -6   4  16       46.73       53.40      7.80 o 
  -5   4  16        0.89       -1.36      9.44 o 
  -4   4  16      451.34      420.49     11.24 o 
  -3   4  16        8.39       15.60      3.58 o 
  -2   4  16      479.27      509.92     33.06 o 
  -1   4  16      445.21      460.92     46.17 o 
   0   4  16       15.78       23.28     13.73 o 
   1   4  16      213.17      215.78     13.40 o 
   2   4  16       14.01       -6.25     11.17 o 
   3   4  16      730.97      685.05     18.45 o 
   4   4  16        6.69       14.08     10.38 o 
   5   4  16       39.12       39.53      6.25 o 
   6   4  16       32.64       16.06      8.73 o 
   7   4  16      571.59      553.69     34.93 o 
   8   4  16       67.05       51.13     10.11 o 
   9   4  16        2.17        2.44      8.51 o 
  10   4  16       71.92       81.16     27.45 o 
 -15   5  16       39.32       18.69     18.69 o 
 -14   5  16       65.40       97.55     14.40 o 
 -13   5  16       39.19       16.49     20.59 o 
 -12   5  16        0.27        6.58     11.46 o 
 -11   5  16       54.44       39.16     11.36 o 
 -10   5  16        0.46        3.96     10.16 o 
  -9   5  16      452.83      475.13     13.48 o 
  -8   5  16       97.90       73.44      9.24 o 
  -7   5  16       32.66       19.23      8.35 o 
  -6   5  16        1.45        3.96     13.73 o 
  -5   5  16        0.05        7.03     26.81 o 
  -4   5  16      532.26      569.50     10.48 o 
  -3   5  16      991.07      985.16     24.94 o 
  -2   5  16      108.86       85.33     12.48 o 
  -1   5  16      573.09      523.68     26.20 o 
   0   5  16      502.19      492.75     27.45 o 
   1   5  16     1281.31     1269.60     31.81 o 
   2   5  16      271.52      329.48     15.24 o 
   3   5  16      445.63      459.27     28.68 o 
   4   5  16      319.42      310.45     15.66 o 
   5   5  16       95.94       82.49     28.71 o 
   6   5  16      125.45       96.08     13.80 o 
   7   5  16      231.01      233.60     21.23 o 
   8   5  16       39.36       38.58     11.06 o 
   9   5  16        5.68       14.96     34.93 o 
 -14   6  16        7.89        1.23     21.20 o 
 -13   6  16       60.99       31.19     21.20 o 
 -12   6  16       22.61       29.80     11.06 o 
 -11   6  16       70.35       48.53     11.88 o 
 -10   6  16       23.84       40.66     11.06 o 
  -9   6  16      605.63      544.57     19.33 o 
  -8   6  16      375.84      432.68     13.65 o 
  -7   6  16      214.43      210.80     16.21 o 
  -6   6  16        0.19       21.21      9.96 o 
  -5   6  16      358.15      338.77     10.57 o 
  -4   6  16      205.22      172.86     13.97 o 
  -3   6  16       63.35       37.60     21.20 o 
  -2   6  16       86.31       53.55     23.71 o 
  -1   6  16      207.75      213.21     14.27 o 
   0   6  16      614.21      638.46     19.10 o 
   1   6  16      177.25      179.32     13.97 o 
   2   6  16       25.34       43.26     12.47 o 
   3   6  16        3.80       -9.27     11.28 o 
   4   6  16        9.60        4.43     11.68 o 
   5   6  16        3.19       -4.42     16.85 o 
   6   6  16        1.77      -11.06     11.06 o 
   7   6  16       19.12       45.09     20.97 o 
   8   6  16      119.03       60.79     26.96 o 
 -13   7  16       14.27        6.60     22.05 o 
 -12   7  16       15.26       19.73     16.61 o 
 -11   7  16      420.91      417.86     58.64 o 
 -10   7  16       17.58       -3.50     11.72 o 
  -9   7  16      146.61      116.46     19.33 o 
  -8   7  16        0.67        6.83     10.77 o 
  -7   7  16      304.30      300.89     20.59 o 
  -6   7  16       89.89       58.21     15.60 o 
  -5   7  16     2362.84     2307.99     68.63 o 
  -4   7  16       71.24       96.82     26.81 o 
  -3   7  16       56.16       54.20     25.56 o 
  -2   7  16       16.76        1.89     13.73 o 
  -1   7  16       71.38       39.48     11.89 o 
   0   7  16       54.71       56.20     14.98 o 
   1   7  16      720.23      746.11     21.50 o 
   2   7  16        7.40        6.82     14.98 o 
   3   7  16      209.61      215.96     16.35 o 
   4   7  16       67.86       75.10     19.95 o 
   5   7  16      151.11      173.69     28.34 o 
   6   7  16      509.42      413.36     31.37 o 
   7   7  16       48.57       50.14     26.56 o 
 -12   8  16       57.35       38.85     20.59 o 
 -11   8  16      189.87      170.83     21.50 o 
 -10   8  16      201.09      225.74     20.94 o 
  -9   8  16        3.70       -9.03     20.61 o 
  -8   8  16      914.41      908.81     31.19 o 
  -7   8  16      203.70      225.61     52.39 o 
  -6   8  16        4.60       -0.84      8.93 o 
  -5   8  16      130.08       74.26     16.77 o 
  -4   8  16       91.22       94.85     13.16 o 
  -3   8  16      186.73      165.74     17.11 o 
  -2   8  16        8.80        0.83     16.24 o 
  -1   8  16       14.62        3.08     16.49 o 
   0   8  16      114.52      105.46     15.89 o 
   1   8  16      396.40      425.16     44.92 o 
   2   8  16       30.82       21.87     11.88 o 
   3   8  16      764.66      771.32     39.28 o 
   4   8  16      173.31      163.46     24.47 o 
   5   8  16      530.40      520.61     35.47 o 
   6   8  16      158.20      145.32     24.05 o 
 -10   9  16      356.70      363.99     29.32 o 
  -9   9  16      298.25      306.17     32.45 o 
  -8   9  16       34.77       38.91     18.66 o 
  -7   9  16        0.37        2.92     19.72 o 
  -6   9  16        0.54        7.00     24.28 o 
  -5   9  16       77.76      102.14     29.32 o 
  -4   9  16      266.47      289.60     20.05 o 
  -3   9  16     1083.87     1165.48     35.38 o 
  -2   9  16      283.09      288.31     33.67 o 
  -1   9  16      189.18      178.57     46.79 o 
   0   9  16      200.40      209.80     15.89 o 
   1   9  16       57.53       34.93     22.71 o 
   2   9  16       74.74       84.18     36.18 o 
   3   9  16     1074.64     1048.07     43.64 o 
   4   9  16        0.01      -18.11     29.84 o 
  -8  10  16       51.86       34.45     17.88 o 
  -7  10  16        0.07       17.19     28.07 o 
  -6  10  16        0.00      -11.91     25.76 o 
  -5  10  16        9.11       38.07     19.73 o 
  -4  10  16       89.50       74.71     18.96 o 
  -3  10  16       84.64      121.67     20.07 o 
  -2  10  16       33.99       13.73     15.90 o 
  -1  10  16       31.98       43.67     18.97 o 
   0  10  16        2.62       20.49     25.38 o 
   1  10  16      495.21      496.28     34.16 o 
   2  10  16       75.06      127.84     32.73 o 
 -17   1  17       66.79       16.11     35.65 o 
 -16   1  17      294.46      313.09     42.24 o 
 -15   1  17      272.75      302.40     31.22 o 
 -14   1  17        5.61      -11.22     14.96 o 
 -13   1  17      296.13      291.93     16.77 o 
 -12   1  17      935.94      943.50     25.60 o 
 -11   1  17      131.30      113.61     12.26 o 
 -10   1  17      638.08      653.83     18.54 o 
  -9   1  17      224.57      257.69     14.98 o 
  -8   1  17       49.95       46.81     16.24 o 
  -7   1  17       73.52       78.46     14.98 o 
  -6   1  17      373.13      410.67     11.00 o 
  -5   1  17      523.38      480.39     11.48 o 
  -4   1  17     1424.95     1448.76     23.96 o 
  -3   1  17     2106.62     2188.37     51.14 o 
  -2   1  17       47.53       66.24     16.85 o 
  -1   1  17        2.81       16.30     14.34 o 
   0   1  17      303.29      327.12     11.48 o 
   1   1  17     1148.31     1150.53     20.72 o 
   2   1  17       68.92       56.62     10.60 o 
   3   1  17      994.56      989.37     23.10 o 
   4   1  17      226.42      217.00      9.24 o 
   5   1  17       12.35       10.25      7.46 o 
   6   1  17        0.62      -12.50     12.50 o 
   7   1  17      271.11      282.57     14.37 o 
   8   1  17      111.51      138.33     11.00 o 
   9   1  17       57.75       58.95     14.93 o 
  10   1  17        0.71       -9.20     12.76 o 
 -16   2  17      246.40      294.91     64.89 o 
 -15   2  17       56.41       81.11     33.06 o 
 -14   2  17      338.36      322.48     19.39 o 
 -13   2  17     1184.74     1222.45     29.08 o 
 -12   2  17        3.88        8.00     12.45 o 
 -11   2  17      543.86      505.18     33.67 o 
 -10   2  17       38.75       26.14      9.24 o 
  -9   2  17       72.92       51.76      8.69 o 
  -8   2  17      172.66      199.34     11.36 o 
  -7   2  17      495.29      467.32     13.22 o 
  -6   2  17       38.88       17.78      7.46 o 
  -5   2  17      475.07      527.88     12.76 o 
  -4   2  17      777.02      750.93     14.54 o 
  -3   2  17     1362.26     1391.31     22.00 o 
  -2   2  17       36.88       51.87      7.17 o 
  -1   2  17      184.29      190.08     23.71 o 
   0   2  17      978.38      962.70     42.43 o 
   1   2  17      112.40      113.42     19.36 o 
   2   2  17        0.19       -8.67     12.47 o 
   3   2  17        6.96       11.60      5.99 o 
   4   2  17       29.48       35.30      7.48 o 
   5   2  17      270.15      248.51     11.24 o 
   6   2  17       40.59       33.53      8.35 o 
   7   2  17      109.19      129.25     20.59 o 
   8   2  17       16.69       33.28     14.96 o 
   9   2  17        4.17        8.52     10.48 o 
  10   2  17       88.65       71.66     13.15 o 
 -16   3  17       83.20       60.68     20.41 o 
 -15   3  17       10.48       26.79     43.69 o 
 -14   3  17      441.29      440.32     23.08 o 
 -13   3  17       49.31       49.78     38.05 o 
 -12   3  17       18.30        4.60     13.11 o 
 -11   3  17       56.21       71.38     13.73 o 
 -10   3  17      100.61      105.46     11.36 o 
  -9   3  17      117.78      144.05     11.24 o 
  -8   3  17       13.23        9.00      8.35 o 
  -7   3  17      267.15      241.74     13.11 o 
  -6   3  17      273.98      274.18     20.59 o 
  -5   3  17     1103.47     1066.05     24.94 o 
  -4   3  17        5.89        3.74      6.58 o 
  -3   3  17      206.11      198.25      8.51 o 
  -2   3  17      532.71      498.88     26.20 o 
  -1   3  17      393.91      446.14     10.59 o 
   0   3  17      414.85      435.03     10.59 o 
   1   3  17        0.25        0.12      4.38 o 
   2   3  17       46.34       42.09      4.62 o 
   3   3  17       42.43       41.48      5.77 o 
   4   3  17      374.89      366.10     13.73 o 
   5   3  17      471.54      479.74     14.12 o 
   6   3  17        9.44        1.25      6.19 o 
   7   3  17       68.16       94.38      9.59 o 
   8   3  17       20.74        2.35     15.60 o 
   9   3  17      510.03      548.58     20.28 o 
  10   3  17       12.78      -11.85     12.22 o 
 -15   4  17      333.37      343.67     38.05 o 
 -14   4  17       57.37       51.89     14.06 o 
 -13   4  17       34.46       38.94     12.83 o 
 -12   4  17       30.54       22.56     11.06 o 
 -11   4  17       66.39       71.29     12.26 o 
 -10   4  17      294.10      260.78     13.15 o 
  -9   4  17       29.80       21.31      9.59 o 
  -8   4  17     3124.30     3307.03     84.84 o 
  -7   4  17        0.16        5.64      8.35 o 
  -6   4  17      170.18      149.83     14.98 o 
  -5   4  17        0.25      -11.25     18.72 o 
  -4   4  17      335.16      303.49      8.35 o 
  -3   4  17       11.14      -20.11     23.71 o 
  -2   4  17        5.44        1.25     13.11 o 
  -1   4  17      321.17      302.39     15.32 o 
   0   4  17      455.41      426.63     16.15 o 
   1   4  17     1798.66     1805.78     32.87 o 
   2   4  17       17.98       28.36     12.99 o 
   3   4  17      125.80      138.68     12.99 o 
   4   4  17       71.35       86.55     12.48 o 
   5   4  17        0.52       -1.91      3.50 o 
   6   4  17       55.51       51.59     20.56 o 
   7   4  17       22.11       33.58     26.81 o 
   8   4  17       29.55       33.36     16.85 o 
   9   4  17        0.15       -4.10     25.58 o 
 -15   5  17       83.62      109.81     32.42 o 
 -14   5  17        4.91       24.94     18.69 o 
 -13   5  17       47.86       36.32     12.03 o 
 -12   5  17      278.32      299.80     24.33 o 
 -11   5  17      112.81      134.20     14.37 o 
 -10   5  17      593.56      626.64     17.07 o 
  -9   5  17       36.88       31.19      7.93 o 
  -8   5  17      242.89      201.64     11.36 o 
  -7   5  17      107.84       98.93     12.47 o 
  -6   5  17        2.38        2.49      8.31 o 
  -5   5  17      104.36       97.46      5.99 o 
  -4   5  17      131.00      122.83     18.69 o 
  -3   5  17      739.71      728.91     20.96 o 
  -2   5  17      469.02      484.91     18.66 o 
  -1   5  17      203.06      192.56     14.15 o 
   0   5  17       19.78        7.90     14.34 o 
   1   5  17       10.94      -15.08     15.62 o 
   2   5  17       75.01       69.27     31.22 o 
   3   5  17        0.36        0.37     16.85 o 
   4   5  17       97.79       87.28     12.45 o 
   5   5  17      441.82      449.17     18.48 o 
   6   5  17      153.85      118.55     13.61 o 
   7   5  17      315.99      332.52     21.28 o 
   8   5  17       17.01        8.20     22.46 o 
 -14   6  17       16.78        6.25     26.22 o 
 -13   6  17       41.16       59.40     19.36 o 
 -12   6  17      344.72      303.69     40.56 o 
 -11   6  17      126.54      109.01     54.88 o 
 -10   6  17       98.63       94.59     16.21 o 
  -9   6  17        3.19       -1.24     10.04 o 
  -8   6  17      416.47      365.54     14.54 o 
  -7   6  17      242.55      215.79     14.40 o 
  -6   6  17        7.11       -8.02     12.60 o 
  -5   6  17      141.65      108.54     17.31 o 
  -4   6  17     1269.89     1233.07     28.85 o 
  -3   6  17       46.26       56.96     24.97 o 
  -2   6  17      333.87      355.70     17.19 o 
  -1   6  17       95.61       75.47     13.38 o 
   0   6  17        3.71       -9.33      9.33 o 
   1   6  17       61.04       68.25     18.08 o 
   2   6  17       16.68       33.21     20.56 o 
   3   6  17        2.33       18.59     15.60 o 
   4   6  17      249.86      235.44     39.28 o 
   5   6  17       63.36       70.10     12.99 o 
   6   6  17       88.68      123.05     17.54 o 
   7   6  17        0.61       10.87     25.92 o 
   8   6  17      181.86      251.43     43.66 o 
 -13   7  17        1.33      -15.78     20.70 o 
 -12   7  17      266.40      250.10     20.23 o 
 -11   7  17        8.77        7.24     18.66 o 
 -10   7  17       65.07       66.44     14.90 o 
  -9   7  17      119.02      108.69     14.30 o 
  -8   7  17       47.79       67.38     36.82 o 
  -7   7  17       21.32       31.19     10.04 o 
  -6   7  17       13.06       13.41     13.11 o 
  -5   7  17        9.59      -16.70     16.70 o 
  -4   7  17       24.55       11.72     12.03 o 
  -3   7  17      219.10      232.36     18.25 o 
  -2   7  17      177.28      177.13     16.33 o 
  -1   7  17       46.22       26.02     13.09 o 
   0   7  17      134.11      158.26     23.07 o 
   1   7  17      459.23      457.37     19.39 o 
   2   7  17      156.11      143.86     15.24 o 
   3   7  17     1361.31     1357.46     36.24 o 
   4   7  17      552.00      512.65     56.77 o 
   5   7  17       16.29       -8.71     18.91 o 
   6   7  17       59.28       44.18     22.77 o 
   7   7  17       56.22       28.46     31.15 o 
 -12   8  17      447.84      445.65     37.04 o 
 -11   8  17      131.96      140.31     36.18 o 
 -10   8  17       17.98       15.80     15.16 o 
  -9   8  17       48.69       32.86     17.87 o 
  -8   8  17       97.35      117.32     19.59 o 
  -7   8  17        0.95       -2.78     23.10 o 
  -6   8  17      237.18      234.31     66.12 o 
  -5   8  17       25.66       16.55     17.59 o 
  -4   8  17      133.75      157.28     41.18 o 
  -3   8  17       48.98       29.52     15.22 o 
  -2   8  17      145.28      157.95     26.84 o 
  -1   8  17      332.19      330.70     36.80 o 
   0   8  17       27.61       14.71     12.45 o 
   1   8  17       20.96       44.62     12.89 o 
   2   8  17      134.67      108.49     20.24 o 
   3   8  17        8.28       44.03     26.96 o 
   4   8  17      515.88      457.79     30.88 o 
   5   8  17      101.00      165.73     72.98 o 
 -10   9  17       20.49       14.64     26.81 o 
  -9   9  17      670.47      674.55     57.39 o 
  -8   9  17      836.21      830.49     37.82 o 
  -7   9  17      608.60      537.96     36.55 o 
  -6   9  17       71.76       59.18     59.90 o 
  -5   9  17       23.62        9.55     23.39 o 
  -4   9  17       21.73       29.11     16.32 o 
  -3   9  17      557.73      570.25     24.58 o 
  -2   9  17      482.46      478.01     22.77 o 
  -1   9  17      105.44      120.09     16.70 o 
   0   9  17       44.64       32.03     18.24 o 
   1   9  17       28.53       44.03     26.38 o 
   2   9  17       17.99       31.94     23.04 o 
   3   9  17      147.52      170.88     29.78 o 
  -6  10  17       20.12       33.58     36.80 o 
  -5  10  17      530.28      518.67     31.19 o 
  -4  10  17        0.07       22.12     56.77 o 
  -3  10  17       53.49       84.01     25.76 o 
  -2  10  17       23.56       22.78     29.52 o 
  -1  10  17       60.63       27.90     29.94 o 
   0  10  17       68.37       34.21     27.20 o 
 -16   0  18        3.62       23.71     38.67 o 
 -15   0  18      449.26      413.01     39.95 o 
 -14   0  18      321.04      373.06     31.19 o 
 -13   0  18       16.03      -14.96     14.96 o 
 -12   0  18     1341.65     1491.06     42.41 o 
 -11   0  18      182.60      199.64     19.97 o 
 -10   0  18      161.95      142.23     17.46 o 
  -9   0  18      241.61      240.82     17.46 o 
  -8   0  18      357.13      363.07     18.69 o 
  -7   0  18      487.72      587.71     21.20 o 
  -6   0  18     1915.45     1872.88     37.44 o 
  -5   0  18        0.75       -4.97      7.48 o 
  -4   0  18        0.41       -9.99      9.99 o 
  -3   0  18     2009.17     1961.48     42.41 o 
  -2   0  18        6.16       -6.25     14.96 o 
  -1   0  18      309.54      314.42     17.46 o 
   0   0  18      326.11      279.49     17.46 o 
   1   0  18     1047.91     1120.46     32.42 o 
   2   0  18       18.80       14.96     11.22 o 
   3   0  18      293.08      288.25     14.96 o 
   4   0  18      360.35      315.70     17.46 o 
   5   0  18     2123.76     2182.33     44.92 o 
   6   0  18       19.60       21.20     13.73 o 
   7   0  18     1342.00     1396.21     43.69 o 
   8   0  18      490.74      485.38     29.96 o 
   9   0  18      583.64      612.65     33.70 o 
 -16   1  18        2.51        7.72     25.14 o 
 -15   1  18      245.12      262.93     28.54 o 
 -14   1  18       95.82       85.97     15.28 o 
 -13   1  18       23.97       25.84     11.00 o 
 -12   1  18       30.94       20.37     12.26 o 
 -11   1  18       73.52       75.47     17.46 o 
 -10   1  18     2563.92     2657.82     44.38 o 
  -9   1  18        4.61        2.62      8.35 o 
  -8   1  18      941.72      934.76     20.59 o 
  -7   1  18      223.77      237.29     36.82 o 
  -6   1  18      124.71      109.08     14.34 o 
  -5   1  18        0.16       10.36      6.86 o 
  -4   1  18      368.40      302.61     10.11 o 
  -3   1  18      424.36      328.40     10.57 o 
  -2   1  18      320.78      299.90     26.20 o 
  -1   1  18      195.52      198.16     14.37 o 
   0   1  18      312.85      306.10     26.20 o 
   1   1  18     3218.34     3335.03     50.59 o 
   2   1  18      563.05      539.91     33.70 o 
   3   1  18      274.09      276.80     10.11 o 
   4   1  18       94.66       71.28     16.21 o 
   5   1  18       72.50       64.40     11.22 o 
   6   1  18      112.30       97.63      9.24 o 
   7   1  18       60.06       61.15     11.36 o 
   8   1  18       55.57       48.49     13.73 o 
   9   1  18      831.48      924.70     44.30 o 
 -16   2  18      138.64      183.75     35.65 o 
 -15   2  18      176.14      177.69     21.48 o 
 -14   2  18      126.06      161.71     18.70 o 
 -13   2  18      733.13      750.39     67.38 o 
 -12   2  18       87.83      112.06     16.82 o 
 -11   2  18      254.05      235.69     14.93 o 
 -10   2  18      666.43      685.34     20.07 o 
  -9   2  18     1308.49     1386.89     27.54 o 
  -8   2  18       24.61       24.08      7.46 o 
  -7   2  18        4.58        6.00      8.31 o 
  -6   2  18     1132.61     1052.31     19.35 o 
  -5   2  18      410.71      356.75     11.00 o 
  -4   2  18     2357.86     2191.93     44.94 o 
  -3   2  18      617.02      594.80     14.02 o 
  -2   2  18     2544.97     2384.39     38.20 o 
  -1   2  18      731.32      658.59     18.72 o 
   0   2  18      509.69      524.61     23.10 o 
   1   2  18       10.14       -5.20      8.12 o 
   2   2  18      179.43      207.91     10.79 o 
   3   2  18      544.28      557.43     15.28 o 
   4   2  18      358.51      382.13     11.89 o 
   5   2  18        3.35       -3.74      7.06 o 
   6   2  18       51.32       27.83      9.24 o 
   7   2  18      206.07      259.28     13.73 o 
   8   2  18        0.00       -6.21     10.48 o 
   9   2  18        3.64        9.13     15.28 o 
 -16   3  18       88.72       37.59     25.47 o 
 -15   3  18       38.19       -5.13     23.59 o 
 -14   3  18       35.75       40.11     17.31 o 
 -13   3  18       93.74      103.67     24.33 o 
 -12   3  18      169.52      172.93     16.16 o 
 -11   3  18       43.27       63.45     12.47 o 
 -10   3  18        0.04        5.74     10.39 o 
  -9   3  18        5.08       -4.53     14.98 o 
  -8   3  18      284.77      319.24     18.72 o 
  -7   3  18        0.87      -11.14     20.59 o 
  -6   3  18        4.98       -7.62      9.23 o 
  -5   3  18       30.74       23.77      8.73 o 
  -4   3  18      285.24      261.71      9.90 o 
  -3   3  18       60.07       41.57      5.69 o 
  -2   3  18        4.77       10.30     17.49 o 
  -1   3  18     1185.83     1231.68     28.07 o 
   0   3  18      846.25      852.14     15.89 o 
   1   3  18      171.62      137.55      7.48 o 
   2   3  18     1162.28     1156.56     19.48 o 
   3   3  18       85.44       62.79      6.69 o 
   4   3  18        7.51        4.64      5.88 o 
   5   3  18       44.42       60.70     18.72 o 
   6   3  18      283.76      310.47     14.34 o 
   7   3  18       56.19       54.33     14.34 o 
   8   3  18       17.54       12.54     26.84 o 
   9   3  18        0.00       -1.19     11.72 o 
 -15   4  18      169.28      104.79     23.71 o 
 -14   4  18      244.62      258.65     22.46 o 
 -13   4  18        0.57      -13.38     18.07 o 
 -12   4  18        5.93       22.54     15.60 o 
 -11   4  18       26.32        9.13     11.52 o 
 -10   4  18      533.62      480.80     16.32 o 
  -9   4  18      295.81      282.89     12.47 o 
  -8   4  18      199.53      236.60     13.73 o 
  -7   4  18       66.28       75.60      9.24 o 
  -6   4  18      145.47      148.49      8.84 o 
  -5   4  18      133.90      119.79      7.80 o 
  -4   4  18     1522.44     1455.95     23.63 o 
  -3   4  18       48.41       54.52     10.92 o 
  -2   4  18      511.36      442.56     37.44 o 
  -1   4  18      161.69      101.70     30.58 o 
   0   4  18      398.60      395.42     17.19 o 
   1   4  18       19.50       36.99     11.06 o 
   2   4  18        8.83       16.13     10.59 o 
   3   4  18      223.47      238.12     24.94 o 
   4   4  18      251.65      258.82     18.54 o 
   5   4  18        3.68        4.44     10.14 o 
   6   4  18       20.06       18.39      6.79 o 
   7   4  18      159.38      175.70     11.00 o 
   8   4  18       93.30      129.76     13.97 o 
 -14   5  18       54.26       41.18     22.48 o 
 -13   5  18        8.43       -7.48     26.22 o 
 -12   5  18      509.59      618.97     59.26 o 
 -11   5  18       15.49       19.55     15.60 o 
 -10   5  18        8.80       -7.73     13.79 o 
  -9   5  18      257.02      284.51     33.06 o 
  -8   5  18        2.67       13.52     22.46 o 
  -7   5  18      346.43      336.61     23.71 o 
  -6   5  18       24.78       39.69      9.99 o 
  -5   5  18        5.39        4.23      4.14 o 
  -4   5  18      153.58      136.01     14.31 o 
  -3   5  18      362.43      383.74     19.44 o 
  -2   5  18      285.15      318.90     16.44 o 
  -1   5  18       12.54        6.12     11.46 o 
   0   5  18      167.63      125.45     21.82 o 
   1   5  18        9.22       22.77     11.96 o 
   2   5  18     1005.29      994.98     37.44 o 
   3   5  18        0.19       13.12     21.20 o 
   4   5  18       57.39       47.02     18.10 o 
   5   5  18        7.00       15.23     19.97 o 
   6   5  18      411.63      447.44     20.39 o 
   7   5  18      100.40      125.85     19.48 o 
   8   5  18      533.38      498.23     33.46 o 
 -13   6  18      148.69      193.33     21.94 o 
 -12   6  18      253.72      231.19     21.81 o 
 -11   6  18      134.44      134.81     58.03 o 
 -10   6  18       18.77        6.15     14.40 o 
  -9   6  18       82.27      118.27     18.10 o 
  -8   6  18       43.36       44.84     18.72 o 
  -7   6  18        0.18       -3.34     11.17 o 
  -6   6  18        3.96        3.80      5.69 o 
  -5   6  18       19.65       14.72     11.88 o 
  -4   6  18      234.24      230.47     26.20 o 
  -3   6  18       97.21      127.27     24.97 o 
  -2   6  18      166.17      177.30     14.72 o 
  -1   6  18       51.67       65.73     35.54 o 
   0   6  18        2.27       -4.49     15.16 o 
   1   6  18       19.43       23.25     24.33 o 
   2   6  18       77.76       81.06     16.85 o 
   3   6  18       60.65       24.50     23.71 o 
   4   6  18      199.93      231.28     23.71 o 
   5   6  18       42.44       38.13     15.45 o 
   6   6  18     1050.17     1082.80     48.27 o 
   7   6  18        2.86       17.05     50.52 o 
 -12   7  18      424.10      393.17     25.58 o 
 -11   7  18       35.24       66.40     23.71 o 
 -10   7  18      392.57      378.80     22.79 o 
  -9   7  18      599.17      600.61     30.46 o 
  -8   7  18      341.95      321.05     54.26 o 
  -7   7  18       28.30       24.72     13.11 o 
  -6   7  18       76.19       60.37     17.59 o 
  -5   7  18      253.59      249.72     17.05 o 
  -4   7  18       14.04       29.44     13.40 o 
  -3   7  18       39.56       33.28     13.38 o 
  -2   7  18        2.13       12.47     13.38 o 
  -1   7  18       35.07       35.06     16.15 o 
   0   7  18       10.37      -11.25     28.71 o 
   1   7  18      645.93      585.39     23.71 o 
   2   7  18        1.92       -4.52     13.67 o 
   3   7  18      539.58      526.66     24.23 o 
   4   7  18       14.20       54.69     64.87 o 
   5   7  18      350.95      433.11     59.90 o 
   6   7  18        1.06      -19.36     30.81 o 
 -11   8  18      738.24      818.12     36.74 o 
 -10   8  18       44.65        1.34     21.16 o 
  -9   8  18       35.90       50.17     21.77 o 
  -8   8  18      150.56      119.26     27.12 o 
  -7   8  18       12.83       24.12      9.35 o 
  -6   8  18        8.44       -0.37     23.27 o 
  -5   8  18        0.09        1.64     20.96 o 
  -4   8  18      211.38      174.85     29.32 o 
  -3   8  18       17.06        9.98     24.93 o 
  -2   8  18       80.87       68.82     29.96 o 
  -1   8  18       40.21       49.04     14.93 o 
   0   8  18       25.61        5.24     16.85 o 
   1   8  18      425.48      375.47     61.15 o 
   2   8  18       54.48       19.78     22.77 o 
   3   8  18      441.52      435.19     80.49 o 
   4   8  18        2.27       11.80     22.30 o 
  -9   9  18       57.25       67.55     30.76 o 
  -8   9  18       44.84       56.33     37.44 o 
  -7   9  18      151.01      213.21     52.39 o 
  -6   9  18      223.59      241.23     28.51 o 
  -5   9  18        1.26      -23.88     30.72 o 
  -4   9  18       67.00       38.62     17.95 o 
  -3   9  18        0.09       -8.55     26.84 o 
  -2   9  18      335.74      345.25     28.71 o 
  -1   9  18        9.18       16.79     25.58 o 
   0   9  18       96.42      134.67     41.79 o 
   1   9  18       91.24       97.22     46.79 o 
   2   9  18       56.47       42.83     26.06 o 
 -16   1  19       22.24       53.76     28.67 o 
 -15   1  19        0.39       17.16     19.77 o 
 -14   1  19        0.42      -13.85     23.36 o 
 -13   1  19      540.35      546.38     48.04 o 
 -12   1  19      123.94      100.48     12.76 o 
 -11   1  19       66.34       47.56     16.85 o 
 -10   1  19      205.80      224.13     17.46 o 
  -9   1  19       39.89       31.76     16.85 o 
  -8   1  19       16.59       13.86     12.47 o 
  -7   1  19       12.24        3.26      8.69 o 
  -6   1  19      287.53      253.39     19.36 o 
  -5   1  19      111.97      117.43      8.73 o 
  -4   1  19       39.24       18.11      7.46 o 
  -3   1  19      807.29      802.09     17.19 o 
  -2   1  19     1849.65     1814.31     31.32 o 
  -1   1  19      268.98      268.52     30.55 o 
   0   1  19       49.40       50.92      9.59 o 
   1   1  19      296.36      313.75     26.81 o 
   2   1  19       22.77       26.83      8.73 o 
   3   1  19      212.57      172.89     11.86 o 
   4   1  19       41.91       47.67      9.24 o 
   5   1  19       14.50       28.12      8.97 o 
   6   1  19       98.41      102.68     13.73 o 
   7   1  19       36.33       29.39     36.18 o 
   8   1  19      560.77      526.37     23.69 o 
   9   1  19       25.07       13.19     13.79 o 
 -15   2  19      489.20      490.16     34.47 o 
 -14   2  19       32.31       55.68     19.39 o 
 -13   2  19      203.55      190.20     28.07 o 
 -12   2  19      447.28      486.31     20.05 o 
 -11   2  19       74.39       62.48     11.48 o 
 -10   2  19      169.38      156.83     12.22 o 
  -9   2  19       27.33       21.28     13.09 o 
  -8   2  19       79.21       72.97     14.34 o 
  -7   2  19      418.04      404.76     11.89 o 
  -6   2  19      261.74      248.53     11.00 o 
  -5   2  19      618.61      560.60     29.94 o 
  -4   2  19        8.41        7.23      6.58 o 
  -3   2  19       62.10       64.24      8.51 o 
  -2   2  19       73.63       75.40      8.08 o 
  -1   2  19      120.37       98.41      9.71 o 
   0   2  19       70.18       69.32      9.59 o 
   1   2  19      272.54      264.44     17.49 o 
   2   2  19     1215.86     1222.57     42.43 o 
   3   2  19       16.82        5.22     19.33 o 
   4   2  19       58.61       49.66      7.80 o 
   5   2  19      168.01      175.94     11.48 o 
   6   2  19      322.03      379.35     14.54 o 
   7   2  19       95.57       90.50     11.89 o 
   8   2  19      184.94      206.70     33.67 o 
 -15   3  19       33.69       83.59     36.21 o 
 -14   3  19      476.00      462.90     38.05 o 
 -13   3  19       35.16       44.04     13.80 o 
 -12   3  19      398.12      349.03     17.54 o 
 -11   3  19      254.82      237.99     14.96 o 
 -10   3  19       24.13       29.37     13.73 o 
  -9   3  19       34.12       15.73     10.11 o 
  -8   3  19       20.98       22.13     15.60 o 
  -7   3  19      546.46      558.99     25.58 o 
  -6   3  19      205.25      189.88      9.24 o 
  -5   3  19       51.42       64.76      6.90 o 
  -4   3  19       14.09       14.47      8.73 o 
  -3   3  19      106.82      122.94     28.71 o 
  -2   3  19      164.90      172.26      7.56 o 
  -1   3  19        2.95       -8.60     11.89 o 
   0   3  19        5.55       -4.99      4.99 o 
   1   3  19      388.69      390.28     14.34 o 
   2   3  19       37.94       40.09      4.67 o 
   3   3  19       80.39       67.92      6.69 o 
   4   3  19       93.92      106.38      8.93 o 
   5   3  19      104.95       94.20      9.62 o 
   6   3  19      168.71      183.64     14.34 o 
   7   3  19        1.33        9.15     11.17 o 
   8   3  19       59.70       80.31     14.31 o 
 -15   4  19       88.91       52.39     63.61 o 
 -14   4  19        0.12       -2.51     29.96 o 
 -13   4  19      331.66      385.56     32.42 o 
 -12   4  19       15.15       -2.39     15.60 o 
 -11   4  19        3.67       -3.95     11.89 o 
 -10   4  19      333.20      339.25     15.59 o 
  -9   4  19      152.88      126.66     10.57 o 
  -8   4  19       22.26       37.44      9.71 o 
  -7   4  19      194.79      192.96     33.09 o 
  -6   4  19      821.95      859.20     38.05 o 
  -5   4  19       45.25       45.08      9.35 o 
  -4   4  19      894.94      948.11     19.14 o 
  -3   4  19      121.50      107.60     32.42 o 
  -2   4  19       84.18       99.16     32.45 o 
  -1   4  19      341.88      360.36     36.18 o 
   0   4  19        2.17        2.34     14.10 o 
   1   4  19      109.08      139.38     56.77 o 
   2   4  19      149.21      137.97     15.62 o 
   3   4  19     1189.64     1189.38     41.15 o 
   4   4  19       94.55       75.84     19.33 o 
   5   4  19       55.30       73.95     43.66 o 
   6   4  19       44.09       54.56      5.96 o 
   7   4  19      106.18       89.62     12.22 o 
 -14   5  19        0.05       12.50     42.41 o 
 -13   5  19       89.28       70.99     20.76 o 
 -12   5  19        6.16       40.71     59.90 o 
 -11   5  19       43.14       49.16     19.95 o 
 -10   5  19        5.94       21.69     24.33 o 
  -9   5  19      150.95      142.10     17.46 o 
  -8   5  19       41.94       44.75     10.39 o 
  -7   5  19      265.12      243.89     14.27 o 
  -6   5  19       31.18       18.69     11.22 o 
  -5   5  19      399.43      402.40     10.04 o 
  -4   5  19     1121.46     1064.10     60.51 o 
  -3   5  19       30.98       24.61     33.06 o 
  -2   5  19      102.86       92.28     14.34 o 
  -1   5  19      415.88      418.36     35.54 o 
   0   5  19      903.06      888.88     28.21 o 
   1   5  19        0.76       28.35     46.81 o 
   2   5  19        8.00        1.08     17.46 o 
   3   5  19      207.27      199.39     28.07 o 
   4   5  19       12.91       24.92     13.16 o 
   5   5  19       73.63       73.25     14.54 o 
   6   5  19       23.96        2.82     19.35 o 
   7   5  19      443.02      407.22     39.59 o 
 -13   6  19       36.27      -20.38     29.97 o 
 -12   6  19      287.04      310.21     27.20 o 
 -11   6  19       36.51       40.59     19.59 o 
 -10   6  19      173.10      116.02     21.50 o 
  -9   6  19       71.21      100.54     15.92 o 
  -8   6  19      428.08      481.52     41.79 o 
  -7   6  19       43.73       53.43     11.28 o 
  -6   6  19        0.05       -3.30     11.00 o 
  -5   6  19      101.19       91.49     19.33 o 
  -4   6  19       26.67       21.45     13.16 o 
  -3   6  19      613.97      643.93     25.04 o 
  -2   6  19        3.10      -19.99     19.99 o 
  -1   6  19        2.72       -0.16     17.49 o 
   0   6  19        6.08       -6.50     15.16 o 
   1   6  19      565.00      518.41     64.25 o 
   2   6  19      131.69      128.72     16.48 o 
   3   6  19      272.89      236.48     48.04 o 
   4   6  19      666.59      681.12     24.93 o 
   5   6  19       15.19      -27.52     38.05 o 
   6   6  19       10.87       16.34     30.21 o 
 -12   7  19      254.79      208.66     30.76 o 
 -11   7  19       20.42        9.41     23.71 o 
 -10   7  19       76.85       70.53     22.30 o 
  -9   7  19      386.94      351.41     41.82 o 
  -8   7  19      314.45      267.78     40.56 o 
  -7   7  19       95.96       98.44     13.11 o 
  -6   7  19       58.17       41.23     21.84 o 
  -5   7  19      157.25      135.11     23.71 o 
  -4   7  19       22.94       16.90     26.22 o 
  -3   7  19       58.13       58.07     17.34 o 
  -2   7  19      131.83      152.92     18.13 o 
  -1   7  19        0.64       -0.66     18.72 o 
   0   7  19       64.66       30.01     16.33 o 
   1   7  19      294.33      259.56     34.31 o 
   2   7  19        1.52        3.74     15.62 o 
   3   7  19      536.34      570.21     44.30 o 
   4   7  19       59.01       83.46     34.93 o 
 -10   8  19       58.20       44.91     30.58 o 
  -9   8  19       20.93       42.14     24.95 o 
  -8   8  19      653.81      606.79     40.60 o 
  -7   8  19      194.34      227.05     43.69 o 
  -6   8  19      146.64      157.36     23.36 o 
  -5   8  19       64.46       72.93     50.55 o 
  -4   8  19      594.18      649.94     85.48 o 
  -3   8  19      131.61      117.84     19.10 o 
  -2   8  19       32.05      -11.61     29.32 o 
  -1   8  19      153.85      144.01     17.39 o 
   0   8  19       43.28       59.86     17.19 o 
   1   8  19      126.72      129.84     26.56 o 
   2   8  19       14.71       24.31     30.43 o 
   3   8  19        3.63        2.20     21.33 o 
  -7   9  19       10.12       52.39     29.65 o 
  -6   9  19       39.13       40.25     22.48 o 
  -5   9  19        1.02      -22.07     31.61 o 
  -4   9  19       93.91       90.34     23.04 o 
  -3   9  19       29.45       52.34     24.15 o 
  -2   9  19      584.96      685.16     59.26 o 
  -1   9  19        1.27       39.51     26.79 o 
   0   9  19      683.01      643.46     41.02 o 
 -15   0  20       79.11       -1.23     51.17 o 
 -14   0  20     1621.40     1553.44     69.86 o 
 -13   0  20      155.32      164.71     27.45 o 
 -12   0  20      464.43      531.52     37.44 o 
 -11   0  20      133.99      158.46     19.97 o 
 -10   0  20       90.05       97.31     17.46 o 
  -9   0  20        0.01      -16.24     16.24 o 
  -8   0  20      615.85      590.17     22.48 o 
  -7   0  20      696.88      731.16     23.71 o 
  -6   0  20     2043.28     2094.95     42.41 o 
  -5   0  20      184.05      207.12     13.73 o 
  -4   0  20       15.95       14.96      9.99 o 
  -3   0  20      420.29      398.05     18.69 o 
  -2   0  20       84.75       81.13     13.73 o 
  -1   0  20      162.59      157.23     14.96 o 
   0   0  20      858.47      836.00     28.68 o 
   1   0  20      127.77      111.04     13.73 o 
   2   0  20       46.16       24.94     14.96 o 
   3   0  20      416.52      415.52     18.69 o 
   4   0  20      191.68      187.14     16.24 o 
   5   0  20      127.89      172.19     17.46 o 
   6   0  20     1193.54     1325.12     62.38 o 
   7   0  20      967.84     1189.09     53.67 o 
   8   0  20      583.33      588.94     33.70 o 
 -15   1  20        0.21       63.43     30.46 o 
 -14   1  20       29.22        5.34     25.58 o 
 -13   1  20      753.79      794.12     30.56 o 
 -12   1  20      603.72      612.19     20.97 o 
 -11   1  20      464.88      494.71     19.10 o 
 -10   1  20       15.94        2.07     19.33 o 
  -9   1  20       83.67       80.74     10.11 o 
  -8   1  20       15.24       13.65      8.69 o 
  -7   1  20      394.56      379.31     11.89 o 
  -6   1  20       12.45       12.20      8.35 o 
  -5   1  20     1069.82      983.23     18.54 o 
  -4   1  20        2.28        5.84      6.58 o 
  -3   1  20      367.34      338.77     13.22 o 
  -2   1  20      573.57      587.42     16.32 o 
  -1   1  20       34.72       20.21      8.31 o 
   0   1  20        0.73       -5.03      8.51 o 
   1   1  20       10.67       20.85      9.24 o 
   2   1  20       46.02       44.72      9.24 o 
   3   1  20      282.22      262.50     13.48 o 
   4   1  20       24.65       19.67     26.20 o 
   5   1  20        0.04       -7.93      8.69 o 
   6   1  20      443.18      459.06     21.48 o 
   7   1  20        1.40      -15.60     15.60 o 
   8   1  20        8.18       13.61     14.54 o 
 -15   2  20       42.55       82.36     31.19 o 
 -14   2  20        0.01       -4.77     19.17 o 
 -13   2  20       42.67       30.82     14.02 o 
 -12   2  20       12.34       31.12     25.58 o 
 -11   2  20      368.42      390.98     17.46 o 
 -10   2  20     1345.62     1404.30     59.90 o 
  -9   2  20       36.17       33.30     26.22 o 
  -8   2  20     1420.97     1517.49     26.43 o 
  -7   2  20        0.16        0.25      8.31 o 
  -6   2  20       43.13       50.51      8.73 o 
  -5   2  20      899.98      886.55     16.77 o 
  -4   2  20      307.17      259.93     10.11 o 
  -3   2  20       75.18       91.49     14.34 o 
  -2   2  20      322.48      305.65     25.58 o 
  -1   2  20      545.33      536.67     17.19 o 
   0   2  20        0.00       15.95      8.09 o 
   1   2  20      281.26      261.06     13.22 o 
   2   2  20     1071.59     1012.97     29.96 o 
   3   2  20        0.09        6.08      8.73 o 
   4   2  20      358.49      362.50     14.96 o 
   5   2  20      564.41      602.38     18.07 o 
   6   2  20      370.03      389.14     31.19 o 
   7   2  20        4.53      -10.04     10.04 o 
 -15   3  20       77.92       49.88     31.19 o 
 -14   3  20        7.34        6.25     28.68 o 
 -13   3  20       16.03        9.99     18.69 o 
 -12   3  20      129.86      144.02     26.81 o 
 -11   3  20      509.31      483.72     19.83 o 
 -10   3  20      105.74       78.86     12.26 o 
  -9   3  20        7.12       -1.51     12.45 o 
  -8   3  20        3.42       14.37      9.71 o 
  -7   3  20      145.75      115.78      9.59 o 
  -6   3  20        2.30       -8.97      8.97 o 
  -5   3  20     1252.79     1147.33     20.28 o 
  -4   3  20      199.27      224.74     13.11 o 
  -3   3  20     1143.48      998.45     21.48 o 
  -2   3  20        7.76       10.93      7.48 o 
  -1   3  20       98.19       94.56      9.35 o 
   0   3  20      323.60      373.12     14.34 o 
   1   3  20        0.89       -0.64      9.99 o 
   2   3  20      111.30       98.52      7.48 o 
   3   3  20        6.89        4.55      4.75 o 
   4   3  20       99.88      108.39      9.04 o 
   5   3  20      121.52      106.67     13.73 o 
   6   3  20       80.44       72.26     13.58 o 
   7   3  20       49.51       11.07     21.20 o 
 -14   4  20        4.22      -29.96     29.96 o 
 -13   4  20      100.65      133.52     27.45 o 
 -12   4  20       58.34       63.64     23.45 o 
 -11   4  20       26.58       39.45     19.97 o 
 -10   4  20       14.45       18.69     13.80 o 
  -9   4  20       40.44       26.57      9.90 o 
  -8   4  20       45.95       32.60     12.50 o 
  -7   4  20     1239.77     1281.86     43.05 o 
  -6   4  20      229.66      253.81     11.68 o 
  -5   4  20      162.77      125.94      7.17 o 
  -4   4  20      131.02      116.44      5.93 o 
  -3   4  20       99.01      101.13     31.19 o 
  -2   4  20       39.08       52.40     15.16 o 
  -1   4  20      117.67       89.32     17.26 o 
   0   4  20       24.90       26.06     15.36 o 
   1   4  20      206.05      216.48     28.09 o 
   2   4  20       10.29        4.39     15.09 o 
   3   4  20       82.48       81.95     16.61 o 
   4   4  20       43.99       23.57     28.71 o 
   5   4  20       41.23       40.56     16.39 o 
   6   4  20        4.49        5.61     18.54 o 
 -13   5  20       86.60       69.87     26.79 o 
 -12   5  20      311.53      333.79     28.77 o 
 -11   5  20       24.56       22.97     22.48 o 
 -10   5  20       72.67       53.75     18.88 o 
  -9   5  20        1.98       -9.99     17.46 o 
  -8   5  20        0.61      -11.24     15.90 o 
  -7   5  20      161.21      168.58     14.06 o 
  -6   5  20      112.22      112.41     11.22 o 
  -5   5  20      108.86      104.99     16.24 o 
  -4   5  20      117.74      105.26     15.89 o 
  -3   5  20      166.98      181.69     18.61 o 
  -2   5  20        1.05        2.79     14.19 o 
  -1   5  20        1.51       13.89     16.33 o 
   0   5  20       32.41       58.13     16.28 o 
   1   5  20        4.25      -10.24     13.09 o 
   2   5  20        3.78       15.00     29.32 o 
   3   5  20        0.29        3.20     13.58 o 
   4   5  20       73.77       81.98     23.69 o 
   5   5  20      195.91      191.59     19.62 o 
   6   5  20       33.29       45.51     23.24 o 
 -12   6  20        0.32       11.82     24.95 o 
 -11   6  20      135.23       97.25     24.17 o 
 -10   6  20       26.53       33.83     51.78 o 
  -9   6  20        0.04        8.55     22.17 o 
  -8   6  20      109.68       68.89     15.62 o 
  -7   6  20       71.03       52.51      7.93 o 
  -6   6  20       57.40       46.96     27.45 o 
  -5   6  20       58.73       63.47     15.22 o 
  -4   6  20       80.41      111.42     18.45 o 
  -3   6  20       40.25        9.46     28.07 o 
  -2   6  20       41.79       17.89     14.40 o 
  -1   6  20      245.66      166.05     17.61 o 
   0   6  20       15.16      -17.45     17.45 o 
   1   6  20      153.25      155.90     39.92 o 
   2   6  20       63.55       32.83     15.48 o 
   3   6  20        6.41      -15.70     15.92 o 
   4   6  20       75.13       77.20     31.19 o 
   5   6  20        1.73       -3.41     39.59 o 
 -11   7  20       71.31       49.19     64.89 o 
 -10   7  20        0.64       13.73     24.97 o 
  -9   7  20       47.82       57.81     20.96 o 
  -8   7  20       37.97       85.80     20.87 o 
  -7   7  20        0.02       25.55     24.58 o 
  -6   7  20       63.33       60.54     19.35 o 
  -5   7  20       33.84       42.48     19.77 o 
  -4   7  20      206.26      183.73     26.45 o 
  -3   7  20       34.49       30.77     16.48 o 
  -2   7  20       52.70       55.54     15.73 o 
  -1   7  20      140.47      103.75     20.55 o 
   0   7  20       66.23       56.15     16.72 o 
   1   7  20      163.37      151.32     21.84 o 
   2   7  20       32.40       34.54     33.06 o 
   3   7  20      608.43      647.74     39.80 o 
  -9   8  20       10.55       32.56     30.17 o 
  -8   8  20       15.26       32.73     26.64 o 
  -7   8  20       42.67       45.98     23.97 o 
  -6   8  20        1.10        0.61     19.41 o 
  -5   8  20      123.32      113.23     33.06 o 
  -4   8  20        0.00        5.11     26.43 o 
  -3   8  20      192.15      237.30     27.57 o 
  -2   8  20        1.50      -24.32     24.32 o 
  -1   8  20      366.63      331.61     54.26 o 
   0   8  20      104.30      109.21     25.30 o 
   1   8  20       24.14       25.57     25.13 o 
 -15   1  21      539.63      525.33     59.87 o 
 -14   1  21        5.16        0.71     27.22 o 
 -13   1  21      242.36      259.17     28.71 o 
 -12   1  21       77.10       79.22     16.24 o 
 -11   1  21       46.93       17.09     13.40 o 
 -10   1  21       69.40       76.79     13.65 o 
  -9   1  21       13.61       16.24      9.99 o 
  -8   1  21        9.58       12.29      9.35 o 
  -7   1  21      112.52      112.45     10.16 o 
  -6   1  21     1025.99      991.32     19.41 o 
  -5   1  21       23.99       27.72      8.35 o 
  -4   1  21      348.96      333.47     12.60 o 
  -3   1  21       44.76       52.39      9.90 o 
  -2   1  21        4.82       -3.43     14.98 o 
  -1   1  21        1.80       -4.71     11.68 o 
   0   1  21      134.66      116.04     12.47 o 
   1   1  21      309.85      325.49     14.96 o 
   2   1  21        3.44       -9.20      9.20 o 
   3   1  21      148.44      173.13     12.22 o 
   4   1  21       35.74       56.04     16.82 o 
   5   1  21      115.62      166.67     24.97 o 
   6   1  21       20.55       -0.26     23.69 o 
   7   1  21       14.43       13.81     16.82 o 
 -14   2  21       49.61       -6.25     38.67 o 
 -13   2  21        3.64       -6.22     25.60 o 
 -12   2  21       47.35       67.80     16.16 o 
 -11   2  21       10.33        4.99     13.22 o 
 -10   2  21       59.80       40.75     17.46 o 
  -9   2  21       29.98       13.11      9.71 o 
  -8   2  21      123.37      115.27     10.11 o 
  -7   2  21      126.06      119.68     10.11 o 
  -6   2  21       45.18       36.44     23.10 o 
  -5   2  21      328.91      319.14     11.36 o 
  -4   2  21        1.08        0.36     16.85 o 
  -3   2  21      431.26      396.50     29.32 o 
  -2   2  21      426.16      455.87     16.32 o 
  -1   2  21      186.63      199.89     14.12 o 
   0   2  21      209.85      145.79     14.98 o 
   1   2  21      102.41       91.58      8.67 o 
   2   2  21       84.48       80.88     39.92 o 
   3   2  21      172.48      184.26     26.84 o 
   4   2  21        8.55       38.98     12.65 o 
   5   2  21       14.47        8.91     14.13 o 
   6   2  21      270.85      289.19     43.66 o 
 -14   3  21       28.34        6.25     28.68 o 
 -13   3  21        7.51       12.50     38.67 o 
 -12   3  21      568.74      554.31     61.77 o 
 -11   3  21        2.29       -6.21     17.75 o 
 -10   3  21        3.88       12.07     13.38 o 
  -9   3  21      150.65      128.36     12.76 o 
  -8   3  21        1.81       12.83      9.59 o 
  -7   3  21        2.20      -10.79     10.79 o 
  -6   3  21        1.60        0.13      8.51 o 
  -5   3  21        4.64        4.00     13.73 o 
  -4   3  21      256.08      265.53     26.20 o 
  -3   3  21      199.59      172.83      8.81 o 
  -2   3  21       73.19       87.20     11.86 o 
  -1   3  21      558.01      603.63     24.94 o 
   0   3  21      189.78      175.39     23.07 o 
   1   3  21      255.86      252.14     20.74 o 
   2   3  21       11.76        6.92     16.21 o 
   3   3  21      159.97      157.41      8.09 o 
   4   3  21      113.57      152.37     19.95 o 
   5   3  21      148.75      166.01     15.62 o 
   6   3  21      165.03      212.79     16.03 o 
 -13   4  21       93.39       56.36     31.16 o 
 -12   4  21        2.26       -9.35     26.43 o 
 -11   4  21        2.85        2.71     46.17 o 
 -10   4  21        0.10       17.70     39.92 o 
  -9   4  21       84.10       68.68     14.37 o 
  -8   4  21       27.06       44.50     11.06 o 
  -7   4  21      329.70      350.86     14.54 o 
  -6   4  21      103.96       95.19      9.20 o 
  -5   4  21       47.48       45.04      6.69 o 
  -4   4  21      423.19      429.82     10.14 o 
  -3   4  21        0.85       -2.33     17.69 o 
  -2   4  21      354.22      295.74     24.97 o 
  -1   4  21        0.93       15.27     16.24 o 
   0   4  21        0.16       11.21     17.49 o 
   1   4  21       39.24       41.64     26.84 o 
   2   4  21        3.56        6.17     18.10 o 
   3   4  21       21.61       -8.94     18.61 o 
   4   4  21       57.70       76.90     19.78 o 
   5   4  21      279.33      255.67     54.29 o 
 -12   5  21       74.09      130.62     43.66 o 
 -11   5  21      232.21      191.03     31.32 o 
 -10   5  21      139.94      158.11     24.86 o 
  -9   5  21       21.98       42.59     17.98 o 
  -8   5  21      622.82      666.17     25.56 o 
  -7   5  21      235.93      225.34     24.97 o 
  -6   5  21        0.35        5.36      6.02 o 
  -5   5  21        7.82       18.81     16.49 o 
  -4   5  21        0.11        4.22     23.69 o 
  -3   5  21      387.46      391.04     26.84 o 
  -2   5  21       12.55       23.70     26.20 o 
  -1   5  21        0.68       -4.79     17.49 o 
   0   5  21       24.52       19.62     24.97 o 
   1   5  21      236.05      212.21     35.54 o 
   2   5  21      105.73       47.70     16.83 o 
   3   5  21       37.87       48.98     19.73 o 
   4   5  21       11.05       19.43     32.45 o 
 -11   6  21      304.16      353.67     36.54 o 
 -10   6  21      263.50      288.47     42.43 o 
  -9   6  21       64.65       45.03     37.44 o 
  -8   6  21        7.01        0.70     19.48 o 
  -7   6  21       27.24       22.13     17.46 o 
  -6   6  21      260.55      242.44     29.94 o 
  -5   6  21      213.08      206.65     21.16 o 
  -4   6  21       30.19       39.19     22.52 o 
  -3   6  21       33.20       47.90     19.28 o 
  -2   6  21      412.73      391.86     44.92 o 
  -1   6  21       79.79       81.10     18.72 o 
   0   6  21      440.30      458.84     28.71 o 
   1   6  21        1.01      -14.28     17.75 o 
   2   6  21      114.85      119.13     20.99 o 
   3   6  21        0.61        8.31     22.77 o 
 -10   7  21      331.93      354.07     49.27 o 
  -9   7  21       39.09       23.25     31.83 o 
  -8   7  21      101.76      109.34     27.45 o 
  -7   7  21      106.45       98.41     23.96 o 
  -6   7  21       59.37       92.27     23.76 o 
  -5   7  21      139.97      132.57     31.19 o 
  -4   7  21       12.12        6.34     25.54 o 
  -3   7  21       31.35       32.74     43.66 o 
  -2   7  21      175.20      179.26     42.41 o 
  -1   7  21      289.01      318.21     31.76 o 
   0   7  21      939.38      965.55     44.76 o 
   1   7  21       35.49       21.24     25.54 o 
   2   7  21      260.27      269.43     58.64 o 
  -7   8  21        0.06      -11.54     22.00 o 
  -6   8  21      556.29      556.39     53.65 o 
  -5   8  21      158.97      132.91     29.48 o 
  -4   8  21       81.07       90.15     33.67 o 
  -3   8  21        6.56        4.28     25.47 o 
  -2   8  21       38.34       44.67     22.84 o 
  -1   8  21       77.11       40.60     35.57 o 
 -14   0  22      281.34      264.53     36.21 o 
 -13   0  22      618.65      546.53     33.70 o 
 -12   0  22      203.05      234.57     28.68 o 
 -11   0  22      734.53      853.47     39.95 o 
 -10   0  22       14.99       28.68     17.46 o 
  -9   0  22      623.16      617.62     24.94 o 
  -8   0  22      259.29      272.01     19.97 o 
  -7   0  22        5.30       18.69     12.50 o 
  -6   0  22      789.01      682.51     24.94 o 
  -5   0  22      845.57      863.46     26.22 o 
  -4   0  22     4838.33     4986.01     98.59 o 
  -3   0  22       95.68       94.85     16.24 o 
  -2   0  22       97.80       72.37     16.24 o 
  -1   0  22      581.46      689.99     29.96 o 
   0   0  22        1.69       23.71     14.96 o 
   1   0  22      137.61      203.38     19.97 o 
   2   0  22      139.58      158.46     18.69 o 
   3   0  22       26.72       21.20     23.71 o 
   4   0  22      158.13      144.74     26.22 o 
   5   0  22      443.22      562.71     41.18 o 
   6   0  22      356.74      323.18     32.42 o 
 -14   1  22      386.15      396.77     51.17 o 
 -13   1  22      761.35      783.11     91.09 o 
 -12   1  22       70.91       58.64     16.77 o 
 -11   1  22      662.46      757.17     25.05 o 
 -10   1  22        2.77       22.32     26.84 o 
  -9   1  22      321.73      338.56     45.53 o 
  -8   1  22      400.23      383.44     14.54 o 
  -7   1  22      289.17      261.00     13.15 o 
  -6   1  22       25.73       27.07      9.24 o 
  -5   1  22       68.13       59.23      9.24 o 
  -4   1  22        8.30       18.53     13.73 o 
  -3   1  22       75.84       78.93      9.24 o 
  -2   1  22       37.36       57.66     10.57 o 
  -1   1  22       24.33        1.52     13.61 o 
   0   1  22        0.50       -6.01     10.60 o 
   1   1  22       10.70        2.08     12.28 o 
   2   1  22      712.93      750.21     22.00 o 
   3   1  22      153.09      135.20     19.33 o 
   4   1  22       72.19       69.02     16.78 o 
   5   1  22       10.59        8.07     24.97 o 
   6   1  22       18.30        8.16     25.58 o 
 -14   2  22       58.12       26.22     34.93 o 
 -13   2  22      324.48      345.61     38.67 o 
 -12   2  22       12.26       13.73     29.32 o 
 -11   2  22       11.99       10.17     14.54 o 
 -10   2  22       13.72       22.79     15.22 o 
  -9   2  22       10.46       53.39     13.40 o 
  -8   2  22      123.06      120.30     11.36 o 
  -7   2  22       67.75       66.12     10.48 o 
  -6   2  22        0.00       10.63      9.24 o 
  -5   2  22      588.80      604.10     15.43 o 
  -4   2  22        0.01       19.47      9.44 o 
  -3   2  22      100.75      133.83     10.39 o 
  -2   2  22       23.66        7.23      8.12 o 
  -1   2  22        0.45        2.98      8.51 o 
   0   2  22        1.85       -1.54     13.73 o 
   1   2  22      107.19      128.72     11.86 o 
   2   2  22        1.86       23.63      9.13 o 
   3   2  22      305.67      310.21     18.59 o 
   4   2  22       20.67       22.50     12.22 o 
   5   2  22       69.54       98.50     15.28 o 
 -13   3  22       31.41       -9.67     26.16 o 
 -12   3  22      251.34      297.17     27.70 o 
 -11   3  22      508.48      510.24     31.43 o 
 -10   3  22       22.34       41.80     18.59 o 
  -9   3  22        2.13        1.70     14.98 o 
  -8   3  22       56.92       50.79     11.97 o 
  -7   3  22        0.42       14.42     10.14 o 
  -6   3  22        8.41       -1.07     18.10 o 
  -5   3  22      156.65      164.00     14.06 o 
  -4   3  22       13.14       25.45      8.12 o 
  -3   3  22      461.78      448.11     21.84 o 
  -2   3  22      586.62      593.57     14.92 o 
  -1   3  22      166.25      151.27     69.88 o 
   0   3  22        0.69       19.18     14.72 o 
   1   3  22       68.31       68.85     16.83 o 
   2   3  22        9.03       32.41     19.36 o 
   3   3  22        0.06       27.26     23.66 o 
   4   3  22       40.18       34.32      8.26 o 
   5   3  22        5.42       -8.22      8.22 o 
 -12   4  22       46.74       86.86     64.89 o 
 -11   4  22      106.17      140.59     25.38 o 
 -10   4  22       16.60        7.65     21.84 o 
  -9   4  22       74.12       72.77     16.49 o 
  -8   4  22      194.98      196.39     18.24 o 
  -7   4  22       37.78       20.25     13.09 o 
  -6   4  22        3.89        7.80      8.09 o 
  -5   4  22      143.50      138.12      9.37 o 
  -4   4  22      747.14      734.30     30.64 o 
  -3   4  22        2.46       20.20     21.84 o 
  -2   4  22      277.66      266.19     25.58 o 
  -1   4  22        0.28       15.94     34.31 o 
   0   4  22        1.20       31.90     34.31 o 
   1   4  22       47.18       68.12     20.66 o 
   2   4  22       13.71       11.73     19.78 o 
   3   4  22       52.89       70.58     21.70 o 
   4   4  22      351.02      344.70     54.26 o 
 -11   5  22       97.88      103.75     31.93 o 
 -10   5  22       14.32       19.23     26.64 o 
  -9   5  22       30.36       18.35     18.72 o 
  -8   5  22        1.81      -11.63     16.15 o 
  -7   5  22        2.31      -11.96     16.15 o 
  -6   5  22      306.17      308.48     13.11 o 
  -5   5  22      776.99      698.64     30.35 o 
  -4   5  22     1784.89     1823.62     58.03 o 
  -3   5  22      567.99      529.47     66.76 o 
  -2   5  22        8.12       13.55     16.53 o 
  -1   5  22        0.03        1.43     24.66 o 
   0   5  22        0.06       15.47     22.84 o 
   1   5  22      107.04      127.55     20.97 o 
   2   5  22        1.46        5.14     26.20 o 
   3   5  22       15.76       11.83     26.30 o 
 -10   6  22       81.61       89.93     30.33 o 
  -9   6  22       90.56       57.52     21.23 o 
  -8   6  22       54.12       34.53     14.52 o 
  -7   6  22        3.98        3.97     19.77 o 
  -6   6  22        9.77       -2.08     22.77 o 
  -5   6  22       28.45        3.94     27.45 o 
  -4   6  22        0.00       -9.22     41.18 o 
  -3   6  22        1.07        8.34     19.72 o 
  -2   6  22      597.46      574.81     33.59 o 
  -1   6  22      143.06      146.53     27.45 o 
   0   6  22       75.80       72.90     23.97 o 
   1   6  22       37.87       42.82     22.30 o 
   2   6  22        4.10       15.94     27.28 o 
  -8   7  22        4.13       -0.04     24.47 o 
  -7   7  22      991.68     1100.40     45.43 o 
  -6   7  22       11.21       -3.74     28.09 o 
  -5   7  22      254.30      235.69     62.41 o 
  -4   7  22       88.34       11.52     33.93 o 
  -3   7  22       18.46       27.86     24.58 o 
  -2   7  22      823.96      868.41     49.91 o 
  -1   7  22        3.79       -0.40     32.07 o 
   0   7  22       61.33       24.06     31.19 o 
 -13   1  23       87.80       97.71     64.25 o 
 -12   1  23      222.81      242.48     25.17 o 
 -11   1  23        2.11       -3.61     16.03 o 
 -10   1  23       21.91       -0.92     14.54 o 
  -9   1  23        4.67       -7.14     11.97 o 
  -8   1  23      383.50      391.99     17.31 o 
  -7   1  23       29.47       15.90     23.71 o 
  -6   1  23       95.02      111.62     12.89 o 
  -5   1  23      254.27      234.62     14.96 o 
  -4   1  23       16.49       15.30     10.16 o 
  -3   1  23      834.96      769.41     20.95 o 
  -2   1  23        7.74       25.13     11.52 o 
  -1   1  23        0.04       -8.53     14.74 o 
   0   1  23        5.66       -1.05      8.69 o 
   1   1  23        9.72       36.86     14.37 o 
   2   1  23        4.61       23.49     14.54 o 
   3   1  23      465.70      507.65     25.92 o 
   4   1  23      378.44      411.23     23.36 o 
 -13   2  23       32.80       35.35     28.96 o 
 -12   2  23       27.30      -12.97     46.15 o 
 -11   2  23        0.58       -8.28     20.59 o 
 -10   2  23       19.05        3.74     23.10 o 
  -9   2  23        1.81       -9.79     13.61 o 
  -8   2  23       12.23       11.25     10.04 o 
  -7   2  23        1.47       17.55     11.06 o 
  -6   2  23      170.65      163.33     34.31 o 
  -5   2  23       23.75       27.56     10.59 o 
  -4   2  23      168.32      135.15     18.72 o 
  -3   2  23        0.28       13.09     17.46 o 
  -2   2  23       35.88       59.37     11.97 o 
  -1   2  23       60.37       45.41      8.67 o 
   0   2  23       38.21       54.24      8.81 o 
   1   2  23      283.82      323.28     39.31 o 
   2   2  23        3.91       -0.75     13.97 o 
   3   2  23        0.23       17.86     12.22 o 
   4   2  23       77.20       71.09     16.15 o 
 -12   3  23        5.70       31.70     33.70 o 
 -11   3  23      142.50      126.70     28.71 o 
 -10   3  23       13.57       43.82     16.78 o 
  -9   3  23      117.09       79.90     17.05 o 
  -8   3  23       63.70       35.08     16.85 o 
  -7   3  23       62.71       65.43     26.20 o 
  -6   3  23        0.35       18.63      9.78 o 
  -5   3  23      634.75      621.46     49.27 o 
  -4   3  23       95.24       98.87     19.33 o 
  -3   3  23      361.55      369.69     14.13 o 
  -2   3  23        6.75        5.24     13.65 o 
  -1   3  23      135.49      117.36     44.30 o 
   0   3  23       87.10       73.60     42.43 o 
   1   3  23       76.65       54.62     20.03 o 
   2   3  23      349.12      374.98     41.18 o 
   3   3  23       15.32       17.16     23.04 o 
 -11   4  23       71.57       87.85     23.76 o 
 -10   4  23      305.43      291.31     26.83 o 
  -9   4  23       51.79       36.52     15.89 o 
  -8   4  23      209.83      156.32     26.84 o 
  -7   4  23        9.98        6.58     17.05 o 
  -6   4  23        0.14        0.00     12.50 o 
  -5   4  23      475.37      417.21     30.55 o 
  -4   4  23      377.74      375.39     47.43 o 
  -3   4  23       43.63       59.97     19.73 o 
  -2   4  23      201.02      176.03     50.55 o 
  -1   4  23      423.07      396.48     52.42 o 
   0   4  23      481.37      454.56     50.52 o 
   1   4  23       97.02      130.21     27.28 o 
   2   4  23       42.89       77.44     23.98 o 
   3   4  23        1.56      -23.90     28.43 o 
 -10   5  23      519.19      527.57     35.26 o 
  -9   5  23        4.14      -22.62     22.62 o 
  -8   5  23       12.30       13.73     21.23 o 
  -7   5  23       10.28       23.81     12.47 o 
  -6   5  23       50.25       45.02     44.30 o 
  -5   5  23      114.78       85.09     24.66 o 
  -4   5  23       35.77       53.64     26.81 o 
  -3   5  23       13.22        9.51     23.04 o 
  -2   5  23       33.26       23.79     24.97 o 
  -1   5  23       32.37       57.59     63.64 o 
   0   5  23      117.91       59.42     23.85 o 
   1   5  23       24.08       19.65     31.19 o 
   2   5  23      122.95       99.11     28.77 o 
  -8   6  23      412.39      382.57     30.72 o 
  -7   6  23      294.51      341.80     34.96 o 
  -6   6  23      596.31      647.14     34.37 o 
  -5   6  23       54.31       35.80     33.44 o 
  -4   6  23       53.81       13.67     63.64 o 
  -3   6  23      155.70      154.34     26.53 o 
  -2   6  23       98.00      122.86     27.70 o 
  -1   6  23      262.18      277.20     28.31 o 
   0   6  23       69.22       76.60     24.24 o 
 -12   0  24       24.46       64.89     39.95 o 
 -11   0  24      293.84      298.23     42.41 o 
 -10   0  24        0.57      -24.94     31.19 o 
  -9   0  24        4.65      -27.45     42.41 o 
  -8   0  24        0.59       19.97     14.96 o 
  -7   0  24      211.63      257.05     22.48 o 
  -6   0  24        9.93       47.43     19.97 o 
  -5   0  24      596.32      450.45     27.45 o 
  -4   0  24      201.67      260.79     22.48 o 
  -3   0  24       62.63       61.15     18.69 o 
  -2   0  24     1589.63     1773.06     73.60 o 
  -1   0  24       41.85       16.24     21.20 o 
   0   0  24       48.50       24.94     26.22 o 
   1   0  24        3.63       19.97     23.71 o 
   2   0  24      168.37      195.90     27.45 o 
   3   0  24      138.36      144.74     22.48 o 
 -12   1  24        0.34       23.78     24.36 o 
 -11   1  24       76.93       93.71     28.71 o 
 -10   1  24       72.11      103.68     22.38 o 
  -9   1  24       53.35       51.01     36.18 o 
  -8   1  24      598.83      640.79     25.60 o 
  -7   1  24      108.18      107.26     29.32 o 
  -6   1  24      120.08      142.69     15.22 o 
  -5   1  24      168.67      120.59     12.89 o 
  -4   1  24       39.76       67.41     12.22 o 
  -3   1  24       58.45       39.75     12.26 o 
  -2   1  24        5.18       -1.06     16.49 o 
  -1   1  24        1.85        3.32     14.68 o 
   0   1  24      671.80      798.52     31.61 o 
   1   1  24      105.83      124.88     17.05 o 
   2   1  24        3.09        9.50     26.22 o 
   3   1  24       46.84       69.47     18.46 o 
 -12   2  24        6.51       29.86     25.85 o 
 -11   2  24      141.32      157.46     23.71 o 
 -10   2  24        4.17        1.74     17.46 o 
  -9   2  24        0.12       30.09     17.46 o 
  -8   2  24        1.18        2.52     14.54 o 
  -7   2  24      156.90      153.81     16.49 o 
  -6   2  24      132.80       79.16     14.93 o 
  -5   2  24        8.13       -2.81     19.28 o 
  -4   2  24      272.87      272.41     32.45 o 
  -3   2  24        2.96        4.50     20.21 o 
  -2   2  24      101.80      118.55     14.12 o 
  -1   2  24      323.19      325.32     19.97 o 
   0   2  24       34.15       34.28     12.64 o 
   1   2  24      507.90      522.36     24.58 o 
   2   2  24       28.41       38.91     29.94 o 
   3   2  24       50.20       44.07     14.34 o 
 -11   3  24       20.65       -2.13     21.48 o 
 -10   3  24      477.22      528.49     44.30 o 
  -9   3  24      184.24      227.50     36.18 o 
  -8   3  24      127.56      134.68     17.07 o 
  -7   3  24        3.84       28.67     33.70 o 
  -6   3  24       97.78       62.89     31.81 o 
  -5   3  24       22.06       35.21     12.45 o 
  -4   3  24       55.00       68.32     12.03 o 
  -3   3  24       45.18       49.95     13.09 o 
  -2   3  24       63.97       70.60     35.57 o 
  -1   3  24      263.14      353.33     32.38 o 
   0   3  24        2.44        3.29     21.92 o 
   1   3  24        0.71        4.12     25.33 o 
   2   3  24       56.98       86.69     25.33 o 
 -10   4  24        3.20       -8.14     18.46 o 
  -9   4  24       14.54       21.59     17.95 o 
  -8   4  24        0.80      -17.54     17.54 o 
  -7   4  24        0.55       12.68     13.40 o 
  -6   4  24      175.74      161.65     14.63 o 
  -5   4  24      441.08      463.54     29.06 o 
  -4   4  24      177.30      238.98     26.98 o 
  -3   4  24      154.93      177.50     24.50 o 
  -2   4  24      103.06      103.70     22.27 o 
  -1   4  24       10.82       20.04     29.22 o 
   0   4  24       11.71       59.94     46.17 o 
   1   4  24        6.23       29.03     37.41 o 
  -8   5  24      141.88      142.26     34.93 o 
  -7   5  24       47.59       38.18     21.28 o 
  -6   5  24       24.03       46.30     23.27 o 
  -5   5  24        0.46      -27.70     27.70 o 
  -4   5  24      195.04      141.32     38.05 o 
  -3   5  24      664.20      709.83    128.50 o 
  -2   5  24      195.91      171.72     36.18 o 
  -1   5  24      459.92      403.90     75.49 o 
 -11   1  25      381.07      387.52     33.22 o 
 -10   1  25       51.94       28.54     20.70 o 
  -9   1  25        5.74       23.07     35.57 o 
  -8   1  25       11.26       31.27     27.45 o 
  -7   1  25      360.15      347.91     34.93 o 
  -6   1  25      193.70      177.65     21.20 o 
  -5   1  25      133.73       84.79     29.96 o 
  -4   1  25      731.31      722.91     43.05 o 
  -3   1  25      213.31      218.34     19.83 o 
  -2   1  25      313.20      304.22     22.77 o 
  -1   1  25       36.04       34.31     14.99 o 
   0   1  25      201.43      243.59     19.77 o 
   1   1  25       37.17       27.68     33.06 o 
 -10   2  25      208.04      213.05     31.22 o 
  -9   2  25       54.76       43.57     42.41 o 
  -8   2  25       63.54       78.94     20.59 o 
  -7   2  25       67.81       69.01     19.84 o 
  -6   2  25       31.64       34.21     37.41 o 
  -5   2  25      110.43      141.19     31.19 o 
  -4   2  25        3.66       22.90     17.46 o 
  -3   2  25       24.51       28.83     13.61 o 
  -2   2  25        9.98       21.96     13.26 o 
  -1   2  25       25.41       23.09     28.68 o 
   0   2  25      267.13      263.36     36.80 o 
   1   2  25       26.01       -4.76     10.50 o 
  -9   3  25        0.01        3.73     24.97 o 
  -8   3  25       84.77       91.59     20.30 o 
  -7   3  25        7.12       -1.24     24.36 o 
  -6   3  25       21.97       27.22     17.62 o 
  -5   3  25       50.58       39.25     16.85 o 
  -4   3  25        2.63       -6.49     20.59 o 
  -3   3  25        7.35      -14.61     23.76 o 
  -2   3  25        8.90        4.06     35.57 o 
  -1   3  25      120.07      129.56     43.05 o 
   0   3  25       21.40       42.68     28.11 o 
  -8   4  25        4.16      -14.97     19.28 o 
  -7   4  25      192.80      227.76     32.45 o 
  -6   4  25        1.04      -19.73     19.73 o 
  -5   4  25        3.27       -7.48     29.94 o 
  -4   4  25        0.30       -3.85     26.84 o 
  -3   4  25        1.22      -20.67     31.47 o 
  -2   4  25       90.95       81.68     51.78 o 
  -9   0  26        7.20       58.64     27.45 o 
  -8   0  26       36.91       74.88     28.68 o 
  -7   0  26     1897.89     1755.59     82.36 o 
  -6   0  26      786.69      643.84     47.43 o 
  -5   0  26     1055.64     1231.55     61.15 o 
  -4   0  26      280.97      279.49     34.93 o 
  -3   0  26      230.58      285.74     33.70 o 
  -2   0  26      205.91      144.74     32.42 o 
  -1   0  26       65.01       99.82     23.71 o 
  -9   1  26      232.35      232.06     26.68 o 
  -8   1  26       34.88       40.35     41.79 o 
  -7   1  26      221.78      248.27     36.80 o 
  -6   1  26        5.17      -13.67     43.05 o 
  -5   1  26       28.20       74.30     44.92 o 
  -4   1  26      150.75      187.51     27.45 o 
  -3   1  26      307.80      310.94     23.96 o 
  -2   1  26      419.21      503.66     26.83 o 
  -1   1  26       80.16       81.39     19.17 o 
  -8   2  26       63.82       59.56     22.89 o 
  -7   2  26      202.29      202.66     20.72 o 
  -6   2  26       10.18       50.03     53.65 o 
  -5   2  26        0.12       10.29     21.20 o 
  -4   2  26       30.96       57.64     33.70 o 
  -3   2  26        0.57      -21.25     22.48 o 
  -2   2  26      120.42      121.31     23.71 o 
  -6   3  26      241.29      289.50     22.14 o 
  -5   3  26       38.30       38.67     20.59 o 
  -4   3  26      178.96      232.13     32.38 o 
                                                 
